# Supplementary material for: Transcriptome sequencing reveals the differentially expressed lncRNAs and mRNAs in response to cold acclimation and cold stress in Pomacea canaliculata
Source: BMC Genomics. 2022 May 19;23:382. doi: 10.1186/s12864-022-08622-5 (PMC9121591; doi:10.1186/s12864-022-08622-5)
Supplement: Supplementary file 4 — Additional file 4: Table S4. KEGG pathways with differentially expressed genes and target genes from differentially expressed lncRNAs in different groups [file 12864_2022_8622_MOESM4_ESM.xls]

## Sheet: Table S5
	Table S4. KEGG pathways with differentially expressed genes and target genes from differentially expressed lncRNAs in different groups
Groups	Term	Database	ID	Input number	Background number	P-Value	Corrected P-Value	Input	Hyperlink
Top 20 KEGG pathways with differentially expressed genes in Ca0 vs Con0 group	Proteasome	KEGG PATHWAY	pcan03050	17	38	0.000228738	0.0269911	112560062|112562373|112571442|112565687|112565212|112562903|112559473|112576735|112553270|112569961|112576791|112575873|112556230|112573435|112556202|112557196|112556473	http://www.genome.jp/kegg-bin/show_pathway?pcan03050/pcan:112556473%09red/pcan:112556202%09red/pcan:112573435%09red/pcan:112559473%09red/pcan:112565212%09red/pcan:112565687%09red/pcan:112569961%09red/pcan:112575873%09red/pcan:112562373%09red/pcan:112553270%09red/pcan:112560062%09red/pcan:112557196%09red/pcan:112576735%09red/pcan:112562903%09red/pcan:112576791%09red/pcan:112571442%09red/pcan:11255…
	Glutathione metabolism	KEGG PATHWAY	pcan00480	22	67	0.000993176	0.0585974	112557420|112572010|112562219|112562497|112570755|112572548|112572549|112575640|112575978|112575643|112567368|112564625|112576435|112562146|112574039|112571838|112560787|112567358|112560213|112572576|112564542|112567352	http://www.genome.jp/kegg-bin/show_pathway?pcan00480/pcan:112567368%09red/pcan:112562146%09red/pcan:112560787%09red/pcan:112562219%09red/pcan:112564625%09red/pcan:112570755%09red/pcan:112575643%09red/pcan:112575640%09red/pcan:112562497%09red/pcan:112571838%09red/pcan:112572010%09red/pcan:112572549%09red/pcan:112572548%09red/pcan:112574039%09red/pcan:112576435%09red/pcan:112567352%09red/pcan:11256…
	Valine, leucine and isoleucine degradation	KEGG PATHWAY	pcan00280	13	43	0.017316	0.440572	112574494|112566180|112570641|112559241|112564937|112573274|112573072|112563554|112557052|112574077|112562649|112564150|112553791	http://www.genome.jp/kegg-bin/show_pathway?pcan00280/pcan:112563554%09red/pcan:112564150%09red/pcan:112574077%09red/pcan:112570641%09red/pcan:112573072%09red/pcan:112553791%09red/pcan:112559241%09red/pcan:112562649%09red/pcan:112573274%09red/pcan:112564937%09red/pcan:112557052%09red/pcan:112566180%09red/pcan:112574494%09red
	Lysine degradation	KEGG PATHWAY	pcan00310	13	45	0.0229169	0.440572	112566180|112570641|112564937|112563669|112573243|112558303|112561436|112559730|112570201|112574088|112571884|112573850|112553791	http://www.genome.jp/kegg-bin/show_pathway?pcan00310/pcan:112573850%09red/pcan:112571884%09red/pcan:112574088%09red/pcan:112563669%09red/pcan:112570641%09red/pcan:112559730%09red/pcan:112553791%09red/pcan:112558303%09red/pcan:112561436%09red/pcan:112573243%09red/pcan:112564937%09red/pcan:112570201%09red/pcan:112566180%09red
	Non-homologous end-joining	KEGG PATHWAY	pcan03450	6	13	0.0232562	0.440572	112559750|112562170|112564887|112561871|112558686|112563312	http://www.genome.jp/kegg-bin/show_pathway?pcan03450/pcan:112564887%09red/pcan:112561871%09red/pcan:112563312%09red/pcan:112562170%09red/pcan:112558686%09red/pcan:112559750%09red
	Fatty acid degradation	KEGG PATHWAY	pcan00071	10	31	0.0250614	0.440572	112566180|112570641|112562721|112564937|112562531|112563554|112553791|112567140|112554236|112573850	http://www.genome.jp/kegg-bin/show_pathway?pcan00071/pcan:112562531%09red/pcan:112573850%09red/pcan:112567140%09red/pcan:112554236%09red/pcan:112562721%09red/pcan:112553791%09red/pcan:112563554%09red/pcan:112570641%09red/pcan:112564937%09red/pcan:112566180%09red
	Propanoate metabolism	KEGG PATHWAY	pcan00640	9	27	0.028149	0.440572	112574494|112566180|112570641|112562721|112566406|112557052|112573112|112564150|112562531	http://www.genome.jp/kegg-bin/show_pathway?pcan00640/pcan:112562531%09red/pcan:112564150%09red/pcan:112573112%09red/pcan:112557052%09red/pcan:112562721%09red/pcan:112570641%09red/pcan:112566180%09red/pcan:112574494%09red/pcan:112566406%09red
	Metabolism of xenobiotics by cytochrome P450	KEGG PATHWAY	pcan00980	17	68	0.0298693	0.440572	112572548|112572549|112567358|112560362|112575640|112572576|112575978|112575643|112567368|112567645|112567352|112557420|112562146|112572010|112560787|112560871|112558142	http://www.genome.jp/kegg-bin/show_pathway?pcan00980/pcan:112560787%09red/pcan:112567368%09red/pcan:112560362%09red/pcan:112572010%09red/pcan:112562146%09red/pcan:112575640%09red/pcan:112567352%09red/pcan:112567645%09red/pcan:112558142%09red/pcan:112575643%09red/pcan:112575978%09red/pcan:112572576%09red/pcan:112557420%09red/pcan:112572549%09red/pcan:112567358%09red/pcan:112560871%09red/pcan:11257…
	Fatty acid metabolism	KEGG PATHWAY	pcan01212	14	55	0.0412429	0.54074	112566180|112570641|112562721|112567140|112573252|112553906|112557139|112556260|112563554|112574595|112556233|112573888|112554236|112562531	http://www.genome.jp/kegg-bin/show_pathway?pcan01212/pcan:112562531%09red/pcan:112554236%09red/pcan:112553906%09red/pcan:112567140%09red/pcan:112556233%09red/pcan:112562721%09red/pcan:112557139%09red/pcan:112574595%09red/pcan:112573888%09red/pcan:112573252%09red/pcan:112570641%09red/pcan:112563554%09red/pcan:112556260%09red/pcan:112566180%09red
	ECM-receptor interaction	KEGG PATHWAY	pcan04512	10	38	0.0663836	0.745447	112555655|112555656|112556452|112556451|112560921|112571559|112565163|112554573|112553143|112565157	http://www.genome.jp/kegg-bin/show_pathway?pcan04512/pcan:112565157%09red/pcan:112553143%09red/pcan:112560921%09red/pcan:112556451%09red/pcan:112556452%09red/pcan:112555656%09red/pcan:112571559%09red/pcan:112555655%09red/pcan:112554573%09red/pcan:112565163%09red
	Butanoate metabolism	KEGG PATHWAY	pcan00650	7	23	0.0694908	0.745447	112566180|112570641|112556531|112572351|112562380|112572413|112574077	http://www.genome.jp/kegg-bin/show_pathway?pcan00650/pcan:112562380%09red/pcan:112574077%09red/pcan:112570641%09red/pcan:112572413%09red/pcan:112572351%09red/pcan:112556531%09red/pcan:112566180%09red
	Glycosylphosphatidylinositol (GPI)-anchor biosynthesis	KEGG PATHWAY	pcan00563	7	24	0.0805996	0.772338	112557968|112558761|112576810|112574656|112555681|112573356|112574885	http://www.genome.jp/kegg-bin/show_pathway?pcan00563/pcan:112574885%09red/pcan:112573356%09red/pcan:112576810%09red/pcan:112557968%09red/pcan:112555681%09red/pcan:112574656%09red/pcan:112558761%09red
	Protein processing in endoplasmic reticulum	KEGG PATHWAY	pcan04141	25	128	0.0885038	0.772338	112565595|112565594|112561605|112570502|112556546|112575283|112557915|112565685|112565746|112567142|112559719|112555396|112556763|112576731|112566086|112561711|112566881|112569915|112553307|112560943|112572140|112562833|112566068|112559348|112560541	http://www.genome.jp/kegg-bin/show_pathway?pcan04141/pcan:112561605%09red/pcan:112556763%09red/pcan:112565595%09red/pcan:112565746%09red/pcan:112567142%09red/pcan:112555396%09red/pcan:112561711%09red/pcan:112572140%09red/pcan:112565594%09red/pcan:112566068%09red/pcan:112556546%09red/pcan:112559719%09red/pcan:112559348%09red/pcan:112560943%09red/pcan:112576731%09red/pcan:112569915%09red/pcan:11255…
	Glycosaminoglycan degradation	KEGG PATHWAY	pcan00531	12	54	0.109839	0.772338	112558223|112571424|112557446|112564118|112561260|112576502|112566660|112557172|112558828|112561321|112563038|112561259	http://www.genome.jp/kegg-bin/show_pathway?pcan00531/pcan:112563038%09red/pcan:112561321%09red/pcan:112564118%09red/pcan:112576502%09red/pcan:112571424%09red/pcan:112561259%09red/pcan:112561260%09red/pcan:112558828%09red/pcan:112557446%09red/pcan:112557172%09red/pcan:112566660%09red/pcan:112558223%09red
	Tryptophan metabolism	KEGG PATHWAY	pcan00380	11	49	0.116984	0.772338	112566180|112570641|112564937|112573243|112562761|112570201|112576021|112574088|112573850|112563995|112553791	http://www.genome.jp/kegg-bin/show_pathway?pcan00380/pcan:112563995%09red/pcan:112574088%09red/pcan:112576021%09red/pcan:112573850%09red/pcan:112570641%09red/pcan:112553791%09red/pcan:112573243%09red/pcan:112564937%09red/pcan:112570201%09red/pcan:112566180%09red/pcan:112562761%09red
	Phosphonate and phosphinate metabolism	KEGG PATHWAY	pcan00440	3	7	0.117014	0.772338	112560592|112555113|112559357	http://www.genome.jp/kegg-bin/show_pathway?pcan00440/pcan:112559357%09red/pcan:112555113%09red/pcan:112560592%09red
	Pentose phosphate pathway	KEGG PATHWAY	pcan00030	7	27	0.119646	0.772338	112559208|112571838|112558132|112566645|112573803|112560691|112570036	http://www.genome.jp/kegg-bin/show_pathway?pcan00030/pcan:112573803%09red/pcan:112570036%09red/pcan:112558132%09red/pcan:112571838%09red/pcan:112559208%09red/pcan:112566645%09red/pcan:112560691%09red
	Biosynthesis of unsaturated fatty acids	KEGG PATHWAY	pcan01040	7	27	0.119646	0.772338	112562721|112573252|112553906|112556260|112556233|112573888|112562531	http://www.genome.jp/kegg-bin/show_pathway?pcan01040/pcan:112562531%09red/pcan:112553906%09red/pcan:112556233%09red/pcan:112562721%09red/pcan:112573888%09red/pcan:112573252%09red/pcan:112556260%09red
	Drug metabolism - cytochrome P450	KEGG PATHWAY	pcan00982	14	68	0.131894	0.772338	112572548|112572549|112567358|112575640|112572576|112575978|112575643|112567368|112567645|112567352|112557420|112572010|112560787|112562146	http://www.genome.jp/kegg-bin/show_pathway?pcan00982/pcan:112567368%09red/pcan:112572549%09red/pcan:112562146%09red/pcan:112575640%09red/pcan:112567352%09red/pcan:112567645%09red/pcan:112572010%09red/pcan:112575643%09red/pcan:112575978%09red/pcan:112572576%09red/pcan:112557420%09red/pcan:112567358%09red/pcan:112560787%09red/pcan:112572548%09red
	Starch and sucrose metabolism	KEGG PATHWAY	pcan00500	10	45	0.136385	0.772338	112557954|112555813|112565729|112554975|112557999|112571345|112565513|112573691|112569160|112574154	http://www.genome.jp/kegg-bin/show_pathway?pcan00500/pcan:112569160%09red/pcan:112574154%09red/pcan:112557999%09red/pcan:112571345%09red/pcan:112573691%09red/pcan:112554975%09red/pcan:112555813%09red/pcan:112565729%09red/pcan:112565513%09red/pcan:112557954%09red
Top 20 KEGG pathways with differentially expressed genes in Ca24 vs Con24 group	Proteasome	KEGG PATHWAY	pcan03050	17	38	0.000618241	0.0729525	112560062|112562373|112571442|112576791|112565212|112562903|112559473|112576735|112553270|112569961|112565687|112575873|112556230|112573435|112556202|112557196|112556473	http://www.genome.jp/kegg-bin/show_pathway?pcan03050/pcan:112556473%09red/pcan:112556202%09red/pcan:112573435%09red/pcan:112559473%09red/pcan:112565687%09red/pcan:112576735%09red/pcan:112565212%09red/pcan:112562373%09red/pcan:112560062%09red/pcan:112557196%09red/pcan:112553270%09red/pcan:112562903%09red/pcan:112575873%09red/pcan:112571442%09red/pcan:112576791%09red/pcan:112569961%09red/pcan:11255…
	Glutathione metabolism	KEGG PATHWAY	pcan00480	21	67	0.0056008	0.330447	112570755|112555355|112576588|112572549|112567358|112560213|112564625|112575640|112554775|112575643|112567368|112567352|112572010|112561231|112562219|112571838|112560787|112576435|112574039|112564542|112562146	http://www.genome.jp/kegg-bin/show_pathway?pcan00480/pcan:112567352%09red/pcan:112572010%09red/pcan:112567368%09red/pcan:112574039%09red/pcan:112560213%09red/pcan:112562146%09red/pcan:112560787%09red/pcan:112571838%09red/pcan:112576588%09red/pcan:112555355%09red/pcan:112570755%09red/pcan:112576435%09red/pcan:112554775%09red/pcan:112575643%09red/pcan:112564625%09red/pcan:112575640%09red/pcan:11256…
	Lysine degradation	KEGG PATHWAY	pcan00310	15	45	0.0115199	0.453115	112566180|112570641|112558303|112563669|112573243|112564937|112561436|112553748|112570201|112567768|112574088|112571884|112553791|112562936|112573850	http://www.genome.jp/kegg-bin/show_pathway?pcan00310/pcan:112573850%09red/pcan:112571884%09red/pcan:112574088%09red/pcan:112563669%09red/pcan:112562936%09red/pcan:112570641%09red/pcan:112553748%09red/pcan:112553791%09red/pcan:112564937%09red/pcan:112561436%09red/pcan:112573243%09red/pcan:112567768%09red/pcan:112558303%09red/pcan:112570201%09red/pcan:112566180%09red
	Non-homologous end-joining	KEGG PATHWAY	pcan03450	6	13	0.0336898	0.811304	112576543|112562170|112564887|112561871|112558686|112563312	http://www.genome.jp/kegg-bin/show_pathway?pcan03450/pcan:112564887%09red/pcan:112561871%09red/pcan:112563312%09red/pcan:112562170%09red/pcan:112576543%09red/pcan:112558686%09red
	Fatty acid degradation	KEGG PATHWAY	pcan00071	10	31	0.0416582	0.811304	112566180|112562721|112570641|112564937|112562531|112557442|112563554|112553791|112554236|112573850	http://www.genome.jp/kegg-bin/show_pathway?pcan00071/pcan:112562531%09red/pcan:112573850%09red/pcan:112554236%09red/pcan:112570641%09red/pcan:112553791%09red/pcan:112563554%09red/pcan:112557442%09red/pcan:112562721%09red/pcan:112564937%09red/pcan:112566180%09red
	Starch and sucrose metabolism	KEGG PATHWAY	pcan00500	13	45	0.0417951	0.811304	112557954|112555813|112565729|112574162|112554975|112566137|112557999|112560285|112571345|112565513|112565246|112573691|112574154	http://www.genome.jp/kegg-bin/show_pathway?pcan00500/pcan:112574154%09red/pcan:112560285%09red/pcan:112557999%09red/pcan:112574162%09red/pcan:112566137%09red/pcan:112571345%09red/pcan:112573691%09red/pcan:112565246%09red/pcan:112554975%09red/pcan:112555813%09red/pcan:112565729%09red/pcan:112565513%09red/pcan:112557954%09red
	Valine, leucine and isoleucine degradation	KEGG PATHWAY	pcan00280	12	43	0.0589615	0.811304	112574494|112566180|112570641|112564937|112573274|112569739|112571928|112563554|112574077|112562649|112564150|112553791	http://www.genome.jp/kegg-bin/show_pathway?pcan00280/pcan:112564150%09red/pcan:112574077%09red/pcan:112570641%09red/pcan:112553791%09red/pcan:112563554%09red/pcan:112562649%09red/pcan:112569739%09red/pcan:112573274%09red/pcan:112564937%09red/pcan:112566180%09red/pcan:112574494%09red/pcan:112571928%09red
	beta-Alanine metabolism	KEGG PATHWAY	pcan00410	9	29	0.0611242	0.811304	112573163|112562721|112570641|112564937|112569739|112564869|112561022|112562531|112553791	http://www.genome.jp/kegg-bin/show_pathway?pcan00410/pcan:112562531%09red/pcan:112564869%09red/pcan:112562721%09red/pcan:112573163%09red/pcan:112553791%09red/pcan:112564937%09red/pcan:112569739%09red/pcan:112570641%09red/pcan:112561022%09red
	Other types of O-glycan biosynthesis	KEGG PATHWAY	pcan00514	6	16	0.0653176	0.811304	112571248|112572636|112561544|112559301|112574591|112574693	http://www.genome.jp/kegg-bin/show_pathway?pcan00514/pcan:112571248%09red/pcan:112559301%09red/pcan:112561544%09red/pcan:112574693%09red/pcan:112574591%09red/pcan:112572636%09red
	Fatty acid metabolism	KEGG PATHWAY	pcan01212	14	55	0.0735223	0.811304	112554587|112566180|112570641|112562721|112566738|112553906|112557139|112556260|112563554|112574595|112556233|112573888|112554236|112562531	http://www.genome.jp/kegg-bin/show_pathway?pcan01212/pcan:112562531%09red/pcan:112554236%09red/pcan:112553906%09red/pcan:112566738%09red/pcan:112556233%09red/pcan:112562721%09red/pcan:112557139%09red/pcan:112574595%09red/pcan:112573888%09red/pcan:112570641%09red/pcan:112563554%09red/pcan:112556260%09red/pcan:112566180%09red/pcan:112554587%09red
	Base excision repair	KEGG PATHWAY	pcan03410	10	36	0.0820097	0.811304	112561511|112558129|112570205|112559472|112576543|112564887|112572621|112567112|112564352|112564465	http://www.genome.jp/kegg-bin/show_pathway?pcan03410/pcan:112564465%09red/pcan:112559472%09red/pcan:112564352%09red/pcan:112558129%09red/pcan:112561511%09red/pcan:112567112%09red/pcan:112570205%09red/pcan:112564887%09red/pcan:112576543%09red/pcan:112572621%09red
	Propanoate metabolism	KEGG PATHWAY	pcan00640	8	27	0.0893104	0.811304	112574494|112566180|112562721|112570641|112569739|112573112|112564150|112562531	http://www.genome.jp/kegg-bin/show_pathway?pcan00640/pcan:112562531%09red/pcan:112564150%09red/pcan:112573112%09red/pcan:112562721%09red/pcan:112569739%09red/pcan:112570641%09red/pcan:112566180%09red/pcan:112574494%09red
	mRNA surveillance pathway	KEGG PATHWAY	pcan03015	15	63	0.0954554	0.811304	112557697|112553590|112559864|112564740|112565082|112562256|112576721|112558984|112571354|112565160|112566883|112558497|112558516|112554189|112574665	http://www.genome.jp/kegg-bin/show_pathway?pcan03015/pcan:112554189%09red/pcan:112558516%09red/pcan:112558497%09red/pcan:112564740%09red/pcan:112559864%09red/pcan:112553590%09red/pcan:112571354%09red/pcan:112557697%09red/pcan:112576721%09red/pcan:112562256%09red/pcan:112565082%09red/pcan:112574665%09red/pcan:112558984%09red/pcan:112566883%09red/pcan:112565160%09red
	Ribosome biogenesis in eukaryotes	KEGG PATHWAY	pcan03008	16	69	0.101228	0.811304	112560909|112569965|112559864|112555413|112562610|112576547|112572554|112557916|112553773|112560831|112571524|112556153|112553963|112556540|112570435|112573635	http://www.genome.jp/kegg-bin/show_pathway?pcan03008/pcan:112557916%09red/pcan:112570435%09red/pcan:112556540%09red/pcan:112571524%09red/pcan:112562610%09red/pcan:112560831%09red/pcan:112559864%09red/pcan:112569965%09red/pcan:112573635%09red/pcan:112555413%09red/pcan:112572554%09red/pcan:112560909%09red/pcan:112553963%09red/pcan:112576547%09red/pcan:112556153%09red/pcan:112553773%09red
	Galactose metabolism	KEGG PATHWAY	pcan00052	9	33	0.103132	0.811304	112573930|112564118|112571345|112561544|112565246|112573691|112559132|112574693|112574154	http://www.genome.jp/kegg-bin/show_pathway?pcan00052/pcan:112574154%09red/pcan:112573930%09red/pcan:112564118%09red/pcan:112561544%09red/pcan:112571345%09red/pcan:112574693%09red/pcan:112559132%09red/pcan:112573691%09red/pcan:112565246%09red
	Glycine, serine and threonine metabolism	KEGG PATHWAY	pcan00260	10	41	0.140232	0.920237	112574031|112556418|112574492|112571608|112556481|112568824|112576604|112560699|112556466|112553791	http://www.genome.jp/kegg-bin/show_pathway?pcan00260/pcan:112556466%09red/pcan:112574031%09red/pcan:112556481%09red/pcan:112553791%09red/pcan:112571608%09red/pcan:112576604%09red/pcan:112568824%09red/pcan:112574492%09red/pcan:112556418%09red/pcan:112560699%09red
	Phosphonate and phosphinate metabolism	KEGG PATHWAY	pcan00440	3	7	0.141542	0.920237	112560592|112555113|112559357	http://www.genome.jp/kegg-bin/show_pathway?pcan00440/pcan:112559357%09red/pcan:112555113%09red/pcan:112560592%09red
	Biosynthesis of unsaturated fatty acids	KEGG PATHWAY	pcan01040	7	27	0.164612	0.920237	112562721|112566738|112553906|112556260|112556233|112573888|112562531	http://www.genome.jp/kegg-bin/show_pathway?pcan01040/pcan:112562531%09red/pcan:112553906%09red/pcan:112566738%09red/pcan:112556233%09red/pcan:112562721%09red/pcan:112573888%09red/pcan:112556260%09red
	Nitrogen metabolism	KEGG PATHWAY	pcan00910	5	17	0.165064	0.920237	112576064|112553390|112561483|112561820|112574735	http://www.genome.jp/kegg-bin/show_pathway?pcan00910/pcan:112574735%09red/pcan:112561820%09red/pcan:112561483%09red/pcan:112553390%09red/pcan:112576064%09red
	Glyoxylate and dicarboxylate metabolism	KEGG PATHWAY	pcan00630	10	43	0.168314	0.920237	112574031|112556418|112566180|112571608|112574735|112556481|112576064|112574561|112573112|112564150	http://www.genome.jp/kegg-bin/show_pathway?pcan00630/pcan:112564150%09red/pcan:112573112%09red/pcan:112574561%09red/pcan:112574031%09red/pcan:112556481%09red/pcan:112574735%09red/pcan:112571608%09red/pcan:112566180%09red/pcan:112556418%09red/pcan:112576064%09red
The KEGG pathways with differentially expressed genes in Ca24 vs Ca0 group	Linoleic acid metabolism	KEGG PATHWAY	pcan00591	2	75	0.00155413	0.00353428	112575519|112569755	http://www.genome.jp/kegg-bin/show_pathway?pcan00591/pcan:112569755%09red/pcan:112575519%09red
	Retinol metabolism	KEGG PATHWAY	pcan00830	2	93	0.00235619	0.00353428	112575519|112569755	http://www.genome.jp/kegg-bin/show_pathway?pcan00830/pcan:112569755%09red/pcan:112575519%09red
	Metabolic pathways	KEGG PATHWAY	pcan01100	2	1496	0.349613	0.349613	112575519|112569755	http://www.genome.jp/kegg-bin/show_pathway?pcan01100/pcan:112569755%09red/pcan:112575519%09red
The KEGG pathways with differentially expressed genes in Con24 vs Con0 group	Caffeine metabolism	KEGG PATHWAY	pcan00232	2	19	0.00100977	0.00614068	112558489|112558485	http://www.genome.jp/kegg-bin/show_pathway?pcan00232/pcan:112558485%09red/pcan:112558489%09red
	Peroxisome	KEGG PATHWAY	pcan04146	3	96	0.0013646	0.00614068	112558489|112572053|112558485	http://www.genome.jp/kegg-bin/show_pathway?pcan04146/pcan:112558485%09red/pcan:112572053%09red/pcan:112558489%09red
	Drug metabolism - other enzymes	KEGG PATHWAY	pcan00983	2	90	0.0182978	0.0548933	112558489|112558485	http://www.genome.jp/kegg-bin/show_pathway?pcan00983/pcan:112558485%09red/pcan:112558489%09red
	Purine metabolism	KEGG PATHWAY	pcan00230	2	124	0.0328929	0.074009	112558489|112558485	http://www.genome.jp/kegg-bin/show_pathway?pcan00230/pcan:112558485%09red/pcan:112558489%09red
	Lysosome	KEGG PATHWAY	pcan04142	2	184	0.0663427	0.119417	112564503|112559226	http://www.genome.jp/kegg-bin/show_pathway?pcan04142/pcan:112559226%09red/pcan:112564503%09red
	Starch and sucrose metabolism	KEGG PATHWAY	pcan00500	1	45	0.100348	0.150522	112574162	http://www.genome.jp/kegg-bin/show_pathway?pcan00500/pcan:112574162%09red
	Phosphatidylinositol signaling system	KEGG PATHWAY	pcan04070	1	77	0.16448	0.189384	112553380	http://www.genome.jp/kegg-bin/show_pathway?pcan04070/pcan:112553380%09red
	Glycerophospholipid metabolism	KEGG PATHWAY	pcan00564	1	79	0.168342	0.189384	112576882	http://www.genome.jp/kegg-bin/show_pathway?pcan00564/pcan:112576882%09red
	Metabolic pathways	KEGG PATHWAY	pcan01100	3	1496	0.697294	0.697294	112558489|112574162|112558485	http://www.genome.jp/kegg-bin/show_pathway?pcan01100/pcan:112558485%09red/pcan:112574162%09red/pcan:112558489%09red
Top 20 KEGG pathways with co-location genes from differentially expressed lncRNAs in Ca0 vs Con0 group	Glycosaminoglycan biosynthesis - keratan sulfate	KEGG PATHWAY	pcan00533	9	18	2.9873e-06	0.000283793	112573099|112573093|112573092|112573097|112573096|112573094|112573665|112574450|112573101	http://www.genome.jp/kegg-bin/show_pathway?pcan00533/pcan:112573094%09red/pcan:112573096%09red/pcan:112573101%09red/pcan:112573092%09red/pcan:112573093%09red/pcan:112573099%09red/pcan:112573097%09red/pcan:112574450%09red/pcan:112573665%09red
	Linoleic acid metabolism	KEGG PATHWAY	pcan00591	14	75	8.91313e-05	0.00423374	112571279|112570331|112557521|112560077|112569759|112559592|112569753|112569760|112569761|112567135|112569752|112569751|112569750|112569755	http://www.genome.jp/kegg-bin/show_pathway?pcan00591/pcan:112569750%09red/pcan:112569751%09red/pcan:112569752%09red/pcan:112569753%09red/pcan:112569760%09red/pcan:112569759%09red/pcan:112557521%09red/pcan:112570331%09red/pcan:112569755%09red/pcan:112567135%09red/pcan:112559592%09red/pcan:112560077%09red/pcan:112571279%09red
	Retinol metabolism	KEGG PATHWAY	pcan00830	13	93	0.00181217	0.0573854	112571279|112576349|112570331|112560077|112569759|112559592|112569760|112569761|112569753|112569752|112569751|112569750|112569755	http://www.genome.jp/kegg-bin/show_pathway?pcan00830/pcan:112569750%09red/pcan:112569751%09red/pcan:112569752%09red/pcan:112569753%09red/pcan:112569760%09red/pcan:112569759%09red/pcan:112570331%09red/pcan:112569755%09red/pcan:112559592%09red/pcan:112560077%09red/pcan:112576349%09red/pcan:112571279%09red
	N-Glycan biosynthesis	KEGG PATHWAY	pcan00510	9	56	0.00396278	0.0941161	112573099|112573093|112573092|112573097|112573096|112573094|112573665|112574450|112573101	http://www.genome.jp/kegg-bin/show_pathway?pcan00510/pcan:112573094%09red/pcan:112573096%09red/pcan:112573101%09red/pcan:112573092%09red/pcan:112573093%09red/pcan:112573099%09red/pcan:112573097%09red/pcan:112574450%09red/pcan:112573665%09red
	Propanoate metabolism	KEGG PATHWAY	pcan00640	5	27	0.0180871	0.287105	112554792|112569739|112553977|112564150|112564294	http://www.genome.jp/kegg-bin/show_pathway?pcan00640/pcan:112564150%09red/pcan:112553977%09red/pcan:112569739%09red/pcan:112564294%09red/pcan:112554792%09red
	Mucin type O-glycan biosynthesis	KEGG PATHWAY	pcan00512	7	49	0.018133	0.287105	112568761|112568760|112568762|112559500|112568345|112553290|112568892	http://www.genome.jp/kegg-bin/show_pathway?pcan00512/pcan:112553290%09red/pcan:112568892%09red/pcan:112568345%09red/pcan:112559500%09red/pcan:112568762%09red/pcan:112568760%09red/pcan:112568761%09red
	Glutathione metabolism	KEGG PATHWAY	pcan00480	8	67	0.028632	0.388577	112569047|112576588|112567360|112567358|112568602|112567368|112567352|112568481	http://www.genome.jp/kegg-bin/show_pathway?pcan00480/pcan:112567368%09red/pcan:112568602%09red/pcan:112576588%09red/pcan:112567352%09red/pcan:112567358%09red/pcan:112568481%09red/pcan:112569047%09red
	Inositol phosphate metabolism	KEGG PATHWAY	pcan00562	6	50	0.053473	0.533718	112563724|112559861|112576877|112569739|112560387|112553563	http://www.genome.jp/kegg-bin/show_pathway?pcan00562/pcan:112553563%09red/pcan:112576877%09red/pcan:112559861%09red/pcan:112563724%09red/pcan:112560387%09red/pcan:112569739%09red
	Phenylalanine metabolism	KEGG PATHWAY	pcan00360	3	15	0.0541972	0.533718	112555120|112565793|112555119	http://www.genome.jp/kegg-bin/show_pathway?pcan00360/pcan:112555119%09red/pcan:112565793%09red/pcan:112555120%09red
	Fructose and mannose metabolism	KEGG PATHWAY	pcan00051	5	38	0.0561808	0.533718	112565631|112565246|112565245|112558636|112559643	http://www.genome.jp/kegg-bin/show_pathway?pcan00051/pcan:112565246%09red/pcan:112558636%09red/pcan:112565245%09red/pcan:112559643%09red/pcan:112565631%09red
	Glycine, serine and threonine metabolism	KEGG PATHWAY	pcan00260	5	41	0.0712209	0.615089	112555120|112577439|112576893|112567491|112555119	http://www.genome.jp/kegg-bin/show_pathway?pcan00260/pcan:112555119%09red/pcan:112576893%09red/pcan:112577439%09red/pcan:112555120%09red/pcan:112567491%09red
	Metabolic pathways	KEGG PATHWAY	pcan01100	88	1496	0.087938	0.696176	112565526|112559198|112565245|112565246|112565856|112558636|112560930|112555119|112562739|112570570|112564150|112577439|112565793|112553977|112570331|112567491|112553333|112559643|112564294|112573101|112576893|112567360|112567368|112568602|112573812|112562383|112557521|112562303|112573300|112555120|112568761|112568760|112568762|112576877|112569760|112569761|112567135|112576588|112560932|112560933…	http://www.genome.jp/kegg-bin/show_pathway?pcan01100/pcan:112555119%09red/pcan:112560933%09red/pcan:112573101%09red/pcan:112560390%09red/pcan:112555317%09red/pcan:112560077%09red/pcan:112563724%09red/pcan:112573797%09red/pcan:112565434%09red/pcan:112565631%09red/pcan:112569750%09red/pcan:112565526%09red/pcan:112567135%09red/pcan:112560932%09red/pcan:112569751%09red/pcan:112573795%09red/pcan:11256…
	Fatty acid elongation	KEGG PATHWAY	pcan00062	3	21	0.108839	0.771158	112573795|112565856|112559198	http://www.genome.jp/kegg-bin/show_pathway?pcan00062/pcan:112565856%09red/pcan:112573795%09red/pcan:112559198%09red
	Phosphatidylinositol signaling system	KEGG PATHWAY	pcan04070	7	77	0.113644	0.771158	112563724|112563376|112559861|112576877|112560387|112562559|112553563	http://www.genome.jp/kegg-bin/show_pathway?pcan04070/pcan:112553563%09red/pcan:112576877%09red/pcan:112559861%09red/pcan:112563724%09red/pcan:112562559%09red/pcan:112560387%09red/pcan:112563376%09red
	Carbon metabolism	KEGG PATHWAY	pcan01200	9	111	0.129689	0.821363	112554792|112576893|112569739|112577439|112565526|112565245|112564294|112565246|112564150	http://www.genome.jp/kegg-bin/show_pathway?pcan01200/pcan:112564150%09red/pcan:112577439%09red/pcan:112564294%09red/pcan:112576893%09red/pcan:112565526%09red/pcan:112569739%09red/pcan:112565246%09red/pcan:112565245%09red/pcan:112554792%09red
	Drug metabolism - cytochrome P450	KEGG PATHWAY	pcan00982	6	68	0.150208	0.884384	112567360|112567358|112567368|112555119|112567352|112555120	http://www.genome.jp/kegg-bin/show_pathway?pcan00982/pcan:112567352%09red/pcan:112555119%09red/pcan:112567358%09red/pcan:112567368%09red/pcan:112555120%09red
	Arginine and proline metabolism	KEGG PATHWAY	pcan00330	5	54	0.158258	0.884384	112568602|112568481|112555120|112555317|112555119	http://www.genome.jp/kegg-bin/show_pathway?pcan00330/pcan:112555119%09red/pcan:112555317%09red/pcan:112555120%09red/pcan:112568481%09red/pcan:112568602%09red
	Ether lipid metabolism	KEGG PATHWAY	pcan00565	4	41	0.174119	0.91896	112557521|112553333|112567135|112573300	http://www.genome.jp/kegg-bin/show_pathway?pcan00565/pcan:112557521%09red/pcan:112573300%09red/pcan:112567135%09red/pcan:112553333%09red
	Glyoxylate and dicarboxylate metabolism	KEGG PATHWAY	pcan00630	4	43	0.193894	0.961744	112576893|112577439|112564150|112567491	http://www.genome.jp/kegg-bin/show_pathway?pcan00630/pcan:112567491%09red/pcan:112564150%09red/pcan:112577439%09red/pcan:112576893%09red
	RNA polymerase	KEGG PATHWAY	pcan03020	3	29	0.202473	0.961744	112563715|112567979|112555697	http://www.genome.jp/kegg-bin/show_pathway?pcan03020/pcan:112555697%09red/pcan:112563715%09red/pcan:112567979%09red
Top 20 KEGG pathways with co-location genes from differentially expressed lncRNAs in Ca24 vs Con24 group	Arachidonic acid metabolism	KEGG PATHWAY	pcan00590	7	69	0.00465752	0.353971	112572548|112572549|112572576|112567135|112553300|112574666|112572744	http://www.genome.jp/kegg-bin/show_pathway?pcan00590/pcan:112572744%09red/pcan:112572549%09red/pcan:112553440%09red/pcan:112567135%09red/pcan:112572576%09red/pcan:112574666%09red/pcan:112572548%09red
	Glutathione metabolism	KEGG PATHWAY	pcan00480	6	67	0.0146907	0.558246	112572548|112571838|112572576|112575214|112572549|112572744	http://www.genome.jp/kegg-bin/show_pathway?pcan00480/pcan:112572744%09red/pcan:112571838%09red/pcan:112575214%09red/pcan:112572576%09red/pcan:112572549%09red/pcan:112572548%09red
	Autophagy - other	KEGG PATHWAY	pcan04136	3	26	0.0440594	0.635469	112553476|112553563|112553478	http://www.genome.jp/kegg-bin/show_pathway?pcan04136/pcan:112553478%09red/pcan:112553563%09red/pcan:112553476%09red
	Drug metabolism - cytochrome P450	KEGG PATHWAY	pcan00982	5	68	0.0495326	0.635469	112572576|112572548|112572549|112563197|112572744	http://www.genome.jp/kegg-bin/show_pathway?pcan00982/pcan:112572744%09red/pcan:112563197%09red/pcan:112572549%09red/pcan:112572548%09red/pcan:112572576%09red
	FoxO signaling pathway	KEGG PATHWAY	pcan04068	5	73	0.0625166	0.635469	112564189|112563804|112574032|112553476|112553478	http://www.genome.jp/kegg-bin/show_pathway?pcan04068/pcan:112553478%09red/pcan:112553476%09red/pcan:112574032%09red/pcan:112563804%09red/pcan:112564189%09red
	Protein processing in endoplasmic reticulum	KEGG PATHWAY	pcan04141	7	128	0.0775051	0.635469	112553473|112574038|112557469|112565527|112553307|112553973|112556546	http://www.genome.jp/kegg-bin/show_pathway?pcan04141/pcan:112557469%09red/pcan:112556546%09red/pcan:112574038%09red/pcan:112553473%09red/pcan:112565527%09red/pcan:112553973%09red/pcan:112553307%09red
	Taurine and hypotaurine metabolism	KEGG PATHWAY	pcan00430	2	15	0.0777846	0.635469	112563606|112558080	http://www.genome.jp/kegg-bin/show_pathway?pcan00430/pcan:112558080%09red/pcan:112563606%09red
	mTOR signaling pathway	KEGG PATHWAY	pcan04150	6	105	0.0842259	0.635469	112565434|112555260|112574032|112572496|112565525|112564189	http://www.genome.jp/kegg-bin/show_pathway?pcan04150/pcan:112572496%09red/pcan:112565434%09red/pcan:112574032%09red/pcan:112565525%09red/pcan:112555260%09red/pcan:112564189%09red
	Nitrogen metabolism	KEGG PATHWAY	pcan00910	2	17	0.0944133	0.635469	112574736|112574735	http://www.genome.jp/kegg-bin/show_pathway?pcan00910/pcan:112574735%09red/pcan:112574736%09red
	Autophagy - animal	KEGG PATHWAY	pcan04140	5	88	0.111763	0.635469	112555251|112553476|112574032|112553563|112553478	http://www.genome.jp/kegg-bin/show_pathway?pcan04140/pcan:112553478%09red/pcan:112553563%09red/pcan:112574032%09red/pcan:112553476%09red/pcan:112555251%09red
	Aminoacyl-tRNA biosynthesis	KEGG PATHWAY	pcan00970	3	42	0.125179	0.635469	112577440|112560662|112574663	http://www.genome.jp/kegg-bin/show_pathway?pcan00970/pcan:112574663%09red/pcan:112577440%09red/pcan:112560662%09red
	Ubiquitin mediated proteolysis	KEGG PATHWAY	pcan04120	6	119	0.128681	0.635469	112553475|112565892|112566306|112564056|112556546|112566457	http://www.genome.jp/kegg-bin/show_pathway?pcan04120/pcan:112566457%09red/pcan:112556546%09red/pcan:112565892%09red/pcan:112553475%09red/pcan:112566306%09red/pcan:112564056%09red
	Glyoxylate and dicarboxylate metabolism	KEGG PATHWAY	pcan00630	3	43	0.131357	0.635469	112574736|112574735|112567491	http://www.genome.jp/kegg-bin/show_pathway?pcan00630/pcan:112567491%09red/pcan:112574735%09red/pcan:112574736%09red
	Metabolism of xenobiotics by cytochrome P450	KEGG PATHWAY	pcan00980	4	68	0.13499	0.635469	112572576|112572548|112572549|112572744	http://www.genome.jp/kegg-bin/show_pathway?pcan00980/pcan:112572744%09red/pcan:112572549%09red/pcan:112572548%09red/pcan:112572576%09red
	Spliceosome	KEGG PATHWAY	pcan03040	6	122	0.139451	0.635469	112575205|112553296|112553291|112574665|112553387|112575925	http://www.genome.jp/kegg-bin/show_pathway?pcan03040/pcan:112553387%09red/pcan:112553296%09red/pcan:112553291%09red/pcan:112575205%09red/pcan:112575925%09red/pcan:112574665%09red
	Arginine biosynthesis	KEGG PATHWAY	pcan00220	2	22	0.139631	0.635469	112574736|112574735	http://www.genome.jp/kegg-bin/show_pathway?pcan00220/pcan:112574735%09red/pcan:112574736%09red
	Purine metabolism	KEGG PATHWAY	pcan00230	6	124	0.146858	0.635469	112564559|112553600|112555258|112563595|112572337|112563983	http://www.genome.jp/kegg-bin/show_pathway?pcan00230/pcan:112563983%09red/pcan:112572337%09red/pcan:112553600%09red/pcan:112563595%09red/pcan:112555258%09red/pcan:112564559%09red
	Cysteine and methionine metabolism	KEGG PATHWAY	pcan00270	3	46	0.150506	0.635469	112566172|112574026|112575214	http://www.genome.jp/kegg-bin/show_pathway?pcan00270/pcan:112575214%09red/pcan:112574026%09red/pcan:112566172%09red
	Pentose phosphate pathway	KEGG PATHWAY	pcan00030	2	27	0.188414	0.715975	112571838|112565526	http://www.genome.jp/kegg-bin/show_pathway?pcan00030/pcan:112565526%09red/pcan:112571838%09red
	Propanoate metabolism	KEGG PATHWAY	pcan00640	2	27	0.188414	0.715975	112569739|112564294	http://www.genome.jp/kegg-bin/show_pathway?pcan00640/pcan:112564294%09red/pcan:112569739%09red
Top 20 KEGG pathways with co-location genes from differentially expressed lncRNAs in Ca24 vs Ca0 group	Linoleic acid metabolism	KEGG PATHWAY	pcan00591	11	75	1.15655e-08	4.97317e-07	112571279|112570331|112569759|112575198|112569760|112569761|112569753|112569752|112569751|112569750|112569755	http://www.genome.jp/kegg-bin/show_pathway?pcan00591/pcan:112569750%09red/pcan:112569751%09red/pcan:112569752%09red/pcan:112569753%09red/pcan:112569760%09red/pcan:112569759%09red/pcan:112570331%09red/pcan:112569755%09red/pcan:112575198%09red/pcan:112571279%09red
	Retinol metabolism	KEGG PATHWAY	pcan00830	10	93	7.81463e-07	1.68015e-05	112571279|112570331|112569759|112569760|112569761|112569753|112569752|112569751|112569750|112569755	http://www.genome.jp/kegg-bin/show_pathway?pcan00830/pcan:112569750%09red/pcan:112569751%09red/pcan:112569752%09red/pcan:112569753%09red/pcan:112569760%09red/pcan:112569759%09red/pcan:112570331%09red/pcan:112569755%09red/pcan:112571279%09red
	TGF-beta signaling pathway	KEGG PATHWAY	pcan04350	4	49	0.00490254	0.0702698	112554507|XLOC_008324|112555534|112554574	http://www.genome.jp/kegg-bin/show_pathway?pcan04350/pcan:112555534%09red/pcan:112554574%09red/pcan:112554507%09red
	Fanconi anemia pathway	KEGG PATHWAY	pcan03460	2	47	0.133904	0.702919	112556187|112561125	http://www.genome.jp/kegg-bin/show_pathway?pcan03460/pcan:112561125%09red/pcan:112556187%09red
	Pantothenate and CoA biosynthesis	KEGG PATHWAY	pcan00770	1	15	0.189788	0.702919	112565320	http://www.genome.jp/kegg-bin/show_pathway?pcan00770/pcan:112565320%09red
	Ubiquitin mediated proteolysis	KEGG PATHWAY	pcan04120	3	119	0.213143	0.702919	112573324|112563102|112564056	http://www.genome.jp/kegg-bin/show_pathway?pcan04120/pcan:112563102%09red/pcan:112573324%09red/pcan:112564056%09red
	Spliceosome	KEGG PATHWAY	pcan03040	3	122	0.223409	0.702919	112564808|112563567|112575205	http://www.genome.jp/kegg-bin/show_pathway?pcan03040/pcan:112575205%09red/pcan:112563567%09red/pcan:112564808%09red
	Mannose type O-glycan biosynthesis	KEGG PATHWAY	pcan00515	1	19	0.231369	0.702919	112556523	http://www.genome.jp/kegg-bin/show_pathway?pcan00515/pcan:112556523%09red
	Protein processing in endoplasmic reticulum	KEGG PATHWAY	pcan04141	3	128	0.244226	0.702919	112575283|112575110|112557469	http://www.genome.jp/kegg-bin/show_pathway?pcan04141/pcan:112557469%09red/pcan:112575110%09red/pcan:112575283%09red
	Metabolic pathways	KEGG PATHWAY	pcan01100	23	1496	0.245411	0.702919	112570331|112569760|112569761|112565434|112564294|112574926|112553292|112565320|112553290|112556960|112563983|112573592|112569759|112569755|112569753|112569752|112569751|112569750|112571279|112556668|112556523|112575198|112575110	http://www.genome.jp/kegg-bin/show_pathway?pcan01100/pcan:112575110%09red/pcan:112565434%09red/pcan:112565320%09red/pcan:112575198%09red/pcan:112573592%09red/pcan:112553290%09red/pcan:112553292%09red/pcan:112569760%09red/pcan:112564294%09red/pcan:112571279%09red/pcan:112569750%09red/pcan:112570331%09red/pcan:112556523%09red/pcan:112556668%09red/pcan:112556960%09red/pcan:112563983%09red/pcan:11256…
	Protein export	KEGG PATHWAY	pcan03060	1	21	0.25136	0.702919	112575283	http://www.genome.jp/kegg-bin/show_pathway?pcan03060/pcan:112575283%09red
	Arginine biosynthesis	KEGG PATHWAY	pcan00220	1	22	0.261162	0.702919	112574926	http://www.genome.jp/kegg-bin/show_pathway?pcan00220/pcan:112574926%09red
	Glycosylphosphatidylinositol (GPI)-anchor biosynthesis	KEGG PATHWAY	pcan00563	1	24	0.280386	0.702919	112556960	http://www.genome.jp/kegg-bin/show_pathway?pcan00563/pcan:112556960%09red
	Glycerophospholipid metabolism	KEGG PATHWAY	pcan00564	2	79	0.285571	0.702919	112575198|112574949	http://www.genome.jp/kegg-bin/show_pathway?pcan00564/pcan:112574949%09red/pcan:112575198%09red
	SNARE interactions in vesicular transport	KEGG PATHWAY	pcan04130	1	26	0.299115	0.702919	112574933	http://www.genome.jp/kegg-bin/show_pathway?pcan04130/pcan:112574934%09red
	Propanoate metabolism	KEGG PATHWAY	pcan00640	1	27	0.308298	0.702919	112564294	http://www.genome.jp/kegg-bin/show_pathway?pcan00640/pcan:112564294%09red
	alpha-Linolenic acid metabolism	KEGG PATHWAY	pcan00592	1	28	0.317362	0.702919	112575198	http://www.genome.jp/kegg-bin/show_pathway?pcan00592/pcan:112575198%09red
	Drug metabolism - other enzymes	KEGG PATHWAY	pcan00983	2	90	0.338632	0.702919	112556668|112563983	http://www.genome.jp/kegg-bin/show_pathway?pcan00983/pcan:112563983%09red/pcan:112556668%09red
	Alanine, aspartate and glutamate metabolism	KEGG PATHWAY	pcan00250	1	32	0.352455	0.702919	112574926	http://www.genome.jp/kegg-bin/show_pathway?pcan00250/pcan:112574926%09red
	Citrate cycle (TCA cycle)	KEGG PATHWAY	pcan00020	1	32	0.352455	0.702919	112564294	http://www.genome.jp/kegg-bin/show_pathway?pcan00020/pcan:112564294%09red
Top 20 KEGG pathways with co-location genes from differentially expressed lncRNAs in Con24 vs Con0 group	Citrate cycle (TCA cycle)	KEGG PATHWAY	pcan00020	3	32	0.00540616	0.189215	112576960|112564294|112576707	http://www.genome.jp/kegg-bin/show_pathway?pcan00020/pcan:112576707%09red/pcan:112564294%09red/pcan:112576960%09red
	Arginine and proline metabolism	KEGG PATHWAY	pcan00330	3	54	0.020577	0.360098	112566172|112568481|112568602	http://www.genome.jp/kegg-bin/show_pathway?pcan00330/pcan:112568602%09red/pcan:112568481%09red/pcan:112566172%09red
	Spliceosome	KEGG PATHWAY	pcan03040	4	122	0.0403995	0.379268	112553296|112553291|112553387|112575205	http://www.genome.jp/kegg-bin/show_pathway?pcan03040/pcan:112553387%09red/pcan:112575205%09red/pcan:112553296%09red/pcan:112553291%09red
	Glycosphingolipid biosynthesis - globo and isoglobo series	KEGG PATHWAY	pcan00603	2	38	0.0633707	0.379268	112575770|112559739	http://www.genome.jp/kegg-bin/show_pathway?pcan00603/pcan:112559739%09red/pcan:112575770%09red
	Glycolysis / Gluconeogenesis	KEGG PATHWAY	pcan00010	2	39	0.0661884	0.379268	112576960|112576707	http://www.genome.jp/kegg-bin/show_pathway?pcan00010/pcan:112576707%09red/pcan:112576960%09red
	Pyruvate metabolism	KEGG PATHWAY	pcan00620	2	39	0.0661884	0.379268	112576960|112576707	http://www.genome.jp/kegg-bin/show_pathway?pcan00620/pcan:112576707%09red/pcan:112576960%09red
	Oxidative phosphorylation	KEGG PATHWAY	pcan00190	3	93	0.0758536	0.379268	112565434|112566997|112576658	http://www.genome.jp/kegg-bin/show_pathway?pcan00190/pcan:112576658%09red/pcan:112566997%09red/pcan:112565434%09red
	Glycosphingolipid biosynthesis - ganglio series	KEGG PATHWAY	pcan00604	1	11	0.116763	0.445766	112575770	http://www.genome.jp/kegg-bin/show_pathway?pcan00604/pcan:112575770%09red
	RNA degradation	KEGG PATHWAY	pcan03018	2	64	0.147405	0.445766	112575828|112553387	http://www.genome.jp/kegg-bin/show_pathway?pcan03018/pcan:112553387%09red/pcan:112575828%09red
	Protein processing in endoplasmic reticulum	KEGG PATHWAY	pcan04141	3	128	0.151754	0.445766	112575283|112575110|112553307	http://www.genome.jp/kegg-bin/show_pathway?pcan04141/pcan:112553307%09red/pcan:112575110%09red/pcan:112575283%09red
	Pantothenate and CoA biosynthesis	KEGG PATHWAY	pcan00770	1	15	0.152609	0.445766	112565320	http://www.genome.jp/kegg-bin/show_pathway?pcan00770/pcan:112565320%09red
	Glutathione metabolism	KEGG PATHWAY	pcan00480	2	67	0.158171	0.445766	112568602|112568481	http://www.genome.jp/kegg-bin/show_pathway?pcan00480/pcan:112568481%09red/pcan:112568602%09red
	Neuroactive ligand-receptor interaction	KEGG PATHWAY	pcan04080	5	278	0.16557	0.445766	112572421|112566995|112576148|112572430|112566224	http://www.genome.jp/kegg-bin/show_pathway?pcan04080/pcan:112566224%09red/pcan:112572430%09red/pcan:112576148%09red/pcan:112566995%09red/pcan:112572421%09red
	FoxO signaling pathway	KEGG PATHWAY	pcan04068	2	73	0.180118	0.450296	112576960|112576707	http://www.genome.jp/kegg-bin/show_pathway?pcan04068/pcan:112576707%09red/pcan:112576960%09red
	Protein export	KEGG PATHWAY	pcan03060	1	21	0.203702	0.475305	112575283	http://www.genome.jp/kegg-bin/show_pathway?pcan03060/pcan:112575283%09red
	Drug metabolism - other enzymes	KEGG PATHWAY	pcan00983	2	90	0.244239	0.504541	112573593|112563983	http://www.genome.jp/kegg-bin/show_pathway?pcan00983/pcan:112563983%09red/pcan:112573593%09red
	Propanoate metabolism	KEGG PATHWAY	pcan00640	1	27	0.251753	0.504541	112564294	http://www.genome.jp/kegg-bin/show_pathway?pcan00640/pcan:112564294%09red
	Other glycan degradation	KEGG PATHWAY	pcan00511	1	28	0.259478	0.504541	112575770	http://www.genome.jp/kegg-bin/show_pathway?pcan00511/pcan:112575770%09red
	Metabolic pathways	KEGG PATHWAY	pcan01100	18	1496	0.284793	0.524618	112565843|112565434|112576307|112568602|112571036|112573480|112576707|112575770|112566997|112563983|112576658|112568481|112576960|112565320|112566172|112559739|112575110|112564294	http://www.genome.jp/kegg-bin/show_pathway?pcan01100/pcan:112563983%09red/pcan:112576658%09red/pcan:112575110%09red/pcan:112559739%09red/pcan:112576960%09red/pcan:112576707%09red/pcan:112571036%09red/pcan:112566172%09red/pcan:112576307%09red/pcan:112565434%09red/pcan:112568602%09red/pcan:112565320%09red/pcan:112573480%09red/pcan:112566997%09red/pcan:112575770%09red/pcan:112564294%09red/pcan:11256…
	Lysosome	KEGG PATHWAY	pcan04142	3	184	0.302191	0.528835	112575770|112559739|112575747	http://www.genome.jp/kegg-bin/show_pathway?pcan04142/pcan:112575747%09red/pcan:112559739%09red/pcan:112575770%09red
Top 20 KEGG pathways with co-expression genes from differentially expressed lncRNAs in Ca0 vs Con0 group	Proteasome	KEGG PATHWAY	pcan03050	7	38	0.000156346	0.0107879	112562373|112562903|112559473|112556230|112573435|112559355|112570573	http://www.genome.jp/kegg-bin/show_pathway?pcan03050/pcan:112570573%09red/pcan:112573435%09red/pcan:112556230%09red/pcan:112562373%09red/pcan:112559355%09red/pcan:112562903%09red/pcan:112559473%09red
	Protein processing in endoplasmic reticulum	KEGG PATHWAY	pcan04141	11	128	0.00108323	0.0373715	112559719|112553473|XLOC_003324|112556763|112573320|112565594|112566700|112567142|112553307|112556546|112572140	http://www.genome.jp/kegg-bin/show_pathway?pcan04141/pcan:112567142%09red/pcan:112565594%09red/pcan:112556546%09red/pcan:112572140%09red/pcan:112556763%09red/pcan:112553473%09red/pcan:112559719%09red/pcan:112566700%09red/pcan:112573320%09red/pcan:112553307%09red
	Ribosome	KEGG PATHWAY	pcan03010	8	119	0.0189767	0.436465	112575270|112571714|112576864|112555796|112570943|112575108|112575555|112560158	http://www.genome.jp/kegg-bin/show_pathway?pcan03010/pcan:112570943%09red/pcan:112555796%09red/pcan:112576864%09red/pcan:112571714%09red/pcan:112575270%09red/pcan:112575108%09red/pcan:112575555%09red/pcan:112560158%09red
	mRNA surveillance pathway	KEGG PATHWAY	pcan03015	5	63	0.0333191	0.573362	112558984|112553409|112554189|112571354|112561893	http://www.genome.jp/kegg-bin/show_pathway?pcan03015/pcan:112561893%09red/pcan:112553409%09red/pcan:112554189%09red/pcan:112558984%09red/pcan:112571354%09red
	Arachidonic acid metabolism	KEGG PATHWAY	pcan00590	5	69	0.0454438	0.573362	112572549|112566462|112575643|112576212|112561172	http://www.genome.jp/kegg-bin/show_pathway?pcan00590/pcan:112572549%09red/pcan:112576212%09red/pcan:112575643%09red/pcan:112566462%09red/pcan:112561172%09red
	Spliceosome	KEGG PATHWAY	pcan03040	7	122	0.0543076	0.573362	XLOC_003324|112553201|112563212|112571354|112553409|112564089|112567142	http://www.genome.jp/kegg-bin/show_pathway?pcan03040/pcan:112567142%09red/pcan:112564089%09red/pcan:112553409%09red/pcan:112571354%09red/pcan:112563212%09red/pcan:112553201%09red
	Non-homologous end-joining	KEGG PATHWAY	pcan03450	2	13	0.0581671	0.573362	112564887|112558686	http://www.genome.jp/kegg-bin/show_pathway?pcan03450/pcan:112558686%09red/pcan:112564887%09red
	Folate biosynthesis	KEGG PATHWAY	pcan00790	3	35	0.0780232	0.601945	112562307|112575513|112570570	http://www.genome.jp/kegg-bin/show_pathway?pcan00790/pcan:112570570%09red/pcan:112575513%09red/pcan:112562307%09red
	Glycosaminoglycan biosynthesis - keratan sulfate	KEGG PATHWAY	pcan00533	2	18	0.0966724	0.601945	112573092|112573094	http://www.genome.jp/kegg-bin/show_pathway?pcan00533/pcan:112573094%09red/pcan:112573092%09red
	RNA degradation	KEGG PATHWAY	pcan03018	4	64	0.104589	0.601945	112558984|112576973|112576742|112563716	http://www.genome.jp/kegg-bin/show_pathway?pcan03018/pcan:112563716%09red/pcan:112576742%09red/pcan:112576973%09red/pcan:112558984%09red
	Drug metabolism - other enzymes	KEGG PATHWAY	pcan00983	5	90	0.106081	0.601945	112573593|112571939|112561259|112567358|112567646	http://www.genome.jp/kegg-bin/show_pathway?pcan00983/pcan:112561259%09red/pcan:112567358%09red/pcan:112571939%09red/pcan:112567646%09red/pcan:112573593%09red
	Glutathione metabolism	KEGG PATHWAY	pcan00480	4	67	0.117634	0.601945	112572549|112575643|112567358|112561172	http://www.genome.jp/kegg-bin/show_pathway?pcan00480/pcan:112572549%09red/pcan:112567358%09red/pcan:112575643%09red/pcan:112561172%09red
	Drug metabolism - cytochrome P450	KEGG PATHWAY	pcan00982	4	68	0.122134	0.601945	112572549|112575643|112567358|112567646	http://www.genome.jp/kegg-bin/show_pathway?pcan00982/pcan:112572549%09red/pcan:112567358%09red/pcan:112575643%09red/pcan:112567646%09red
	Metabolism of xenobiotics by cytochrome P450	KEGG PATHWAY	pcan00980	4	68	0.122134	0.601945	112572549|112575643|112567358|112567646	http://www.genome.jp/kegg-bin/show_pathway?pcan00980/pcan:112572549%09red/pcan:112567358%09red/pcan:112575643%09red/pcan:112567646%09red
	Linoleic acid metabolism	KEGG PATHWAY	pcan00591	4	75	0.155579	0.715663	112571322|112566462|112576212|112570331	http://www.genome.jp/kegg-bin/show_pathway?pcan00591/pcan:112576212%09red/pcan:112566462%09red/pcan:112571322%09red/pcan:112570331%09red
	N-Glycan biosynthesis	KEGG PATHWAY	pcan00510	3	56	0.203923	0.851646	112567001|112573092|112573094	http://www.genome.jp/kegg-bin/show_pathway?pcan00510/pcan:112573094%09red/pcan:112573092%09red/pcan:112567001%09red
	ABC transporters	KEGG PATHWAY	pcan02010	3	57	0.210794	0.851646	112563575|112571173|112573706	http://www.genome.jp/kegg-bin/show_pathway?pcan02010/pcan:112571173%09red/pcan:112573706%09red/pcan:112563575%09red
	Ubiquitin mediated proteolysis	KEGG PATHWAY	pcan04120	5	119	0.229976	0.851646	112556546|112565002|112573324|112560692|112570983	http://www.genome.jp/kegg-bin/show_pathway?pcan04120/pcan:112570983%09red/pcan:112573324%09red/pcan:112560692%09red/pcan:112556546%09red/pcan:112565002%09red
	Endocytosis	KEGG PATHWAY	pcan04144	6	153	0.243569	0.851646	XLOC_003324|112565213|112556784|112556109|112563961|112567142	http://www.genome.jp/kegg-bin/show_pathway?pcan04144/pcan:112567142%09red/pcan:112565213%09red/pcan:112563961%09red/pcan:112556109%09red/pcan:112556784%09red
	Base excision repair	KEGG PATHWAY	pcan03410	2	36	0.265569	0.851646	112564887|112564465	http://www.genome.jp/kegg-bin/show_pathway?pcan03410/pcan:112564465%09red/pcan:112564887%09red
Top 20 KEGG pathways with co-expression genes from differentially expressed lncRNAs in Ca24 vs Con24 group	Proteasome	KEGG PATHWAY	pcan03050	11	38	4.7406e-06	0.000417173	112562373|112573435|112559473|112576735|112554256|112565687|112575873|112556230|112562903|112559355|112565394	http://www.genome.jp/kegg-bin/show_pathway?pcan03050/pcan:112573435%09red/pcan:112556230%09red/pcan:112554256%09red/pcan:112565687%09red/pcan:112576735%09red/pcan:112562373%09red/pcan:112565394%09red/pcan:112559355%09red/pcan:112562903%09red/pcan:112575873%09red/pcan:112559473%09red
	Protein processing in endoplasmic reticulum	KEGG PATHWAY	pcan04141	12	128	0.015837	0.553623	112559719|112553473|112566850|XLOC_003324|112573320|112561783|112561711|112553307|112556546|112565746|112567142|112572336	http://www.genome.jp/kegg-bin/show_pathway?pcan04141/pcan:112572336%09red/pcan:112561783%09red/pcan:112556546%09red/pcan:112567142%09red/pcan:112553473%09red/pcan:112559719%09red/pcan:112573320%09red/pcan:112553307%09red/pcan:112566850%09red/pcan:112561711%09red/pcan:112565746%09red
	Fanconi anemia pathway	KEGG PATHWAY	pcan03460	6	47	0.0241051	0.553623	112557550|112561968|112564881|112562351|112556047|112562918	http://www.genome.jp/kegg-bin/show_pathway?pcan03460/pcan:112562918%09red/pcan:112561968%09red/pcan:112557550%09red/pcan:112562351%09red/pcan:112564881%09red/pcan:112556047%09red
	Non-homologous end-joining	KEGG PATHWAY	pcan03450	3	13	0.0282556	0.553623	112564887|112556013|112558686	http://www.genome.jp/kegg-bin/show_pathway?pcan03450/pcan:112558686%09red/pcan:112564887%09red/pcan:112556013%09red
	Metabolism of xenobiotics by cytochrome P450	KEGG PATHWAY	pcan00980	7	68	0.039507	0.553623	112572549|112575977|112572295|112575643|112568418|112567639|112567358	http://www.genome.jp/kegg-bin/show_pathway?pcan00980/pcan:112567639%09red/pcan:112568418%09red/pcan:112575643%09red/pcan:112572295%09red/pcan:112575977%09red/pcan:112572549%09red/pcan:112567358%09red
	Ribosome	KEGG PATHWAY	pcan03010	10	119	0.0476357	0.553623	112575270|112571714|112575555|112560158|112570943|112565835|112576864|112569815|112575009|112555796	http://www.genome.jp/kegg-bin/show_pathway?pcan03010/pcan:112555796%09red/pcan:112570943%09red/pcan:112569815%09red/pcan:112576864%09red/pcan:112565835%09red/pcan:112571714%09red/pcan:112575270%09red/pcan:112575009%09red/pcan:112575555%09red/pcan:112560158%09red
	Ubiquitin mediated proteolysis	KEGG PATHWAY	pcan04120	10	119	0.0476357	0.553623	112573221|112558732|112573324|112566174|112561932|112560542|112556546|112560692|112565002|112570983	http://www.genome.jp/kegg-bin/show_pathway?pcan04120/pcan:112570983%09red/pcan:112565002%09red/pcan:112558732%09red/pcan:112556546%09red/pcan:112561932%09red/pcan:112566174%09red/pcan:112573324%09red/pcan:112560692%09red/pcan:112560542%09red/pcan:112573221%09red
	ABC transporters	KEGG PATHWAY	pcan02010	6	57	0.0503294	0.553623	112568619|112568020|112573706|112568616|112563575|112570982	http://www.genome.jp/kegg-bin/show_pathway?pcan02010/pcan:112568616%09red/pcan:112570982%09red/pcan:112563575%09red/pcan:112568619%09red/pcan:112573706%09red/pcan:112568020%09red
	RNA degradation	KEGG PATHWAY	pcan03018	6	64	0.0762505	0.590264	112558984|112564927|112553233|112576973|112570861|112576742	http://www.genome.jp/kegg-bin/show_pathway?pcan03018/pcan:112576742%09red/pcan:112564927%09red/pcan:112570861%09red/pcan:112576973%09red/pcan:112553233%09red/pcan:112558984%09red
	Sulfur relay system	KEGG PATHWAY	pcan04122	2	9	0.0769354	0.590264	112553466|112558549	http://www.genome.jp/kegg-bin/show_pathway?pcan04122/pcan:112558549%09red/pcan:112553466%09red
	Protein export	KEGG PATHWAY	pcan03060	3	21	0.079736	0.590264	112571479|112558144|112576643	http://www.genome.jp/kegg-bin/show_pathway?pcan03060/pcan:112576643%09red/pcan:112571479%09red/pcan:112558144%09red
	Folate biosynthesis	KEGG PATHWAY	pcan00790	4	35	0.0822704	0.590264	112562307|112575513|112570570|112564120	http://www.genome.jp/kegg-bin/show_pathway?pcan00790/pcan:112564120%09red/pcan:112570570%09red/pcan:112575513%09red/pcan:112562307%09red
	Glutathione metabolism	KEGG PATHWAY	pcan00480	6	67	0.0893009	0.590264	112572549|112575977|112574039|112575643|112562219|112567358	http://www.genome.jp/kegg-bin/show_pathway?pcan00480/pcan:112574039%09red/pcan:112562219%09red/pcan:112575643%09red/pcan:112567358%09red/pcan:112572549%09red/pcan:112575977%09red
	Drug metabolism - cytochrome P450	KEGG PATHWAY	pcan00982	6	68	0.0939056	0.590264	112572549|112567358|112575643|112568418|112567639|112575977	http://www.genome.jp/kegg-bin/show_pathway?pcan00982/pcan:112567639%09red/pcan:112568418%09red/pcan:112575643%09red/pcan:112575977%09red/pcan:112572549%09red/pcan:112567358%09red
	Autophagy - animal	KEGG PATHWAY	pcan04140	7	88	0.108932	0.639066	112556149|112560165|112571179|112558522|112561302|112574575|112563621	http://www.genome.jp/kegg-bin/show_pathway?pcan04140/pcan:112563621%09red/pcan:112558522%09red/pcan:112560165%09red/pcan:112571179%09red/pcan:112574575%09red/pcan:112561302%09red/pcan:112556149%09red
	Propanoate metabolism	KEGG PATHWAY	pcan00640	3	27	0.133287	0.73308	112566406|112557052|112573112	http://www.genome.jp/kegg-bin/show_pathway?pcan00640/pcan:112573112%09red/pcan:112557052%09red/pcan:112566406%09red
	Endocytosis	KEGG PATHWAY	pcan04144	10	153	0.155755	0.806259	112560582|112563808|XLOC_003324|112566301|112563961|112556784|112559046|112556925|112573527|112567142	http://www.genome.jp/kegg-bin/show_pathway?pcan04144/pcan:112556784%09red/pcan:112567142%09red/pcan:112573527%09red/pcan:112556925%09red/pcan:112563808%09red/pcan:112563961%09red/pcan:112559046%09red/pcan:112566301%09red/pcan:112560582%09red
	Inositol phosphate metabolism	KEGG PATHWAY	pcan00562	4	50	0.196113	0.898352	112556149|112556925|112563815|112557278	http://www.genome.jp/kegg-bin/show_pathway?pcan00562/pcan:112556925%09red/pcan:112563815%09red/pcan:112557278%09red/pcan:112556149%09red
	Amino sugar and nucleotide sugar metabolism	KEGG PATHWAY	pcan00520	5	75	0.252969	0.898352	112557843|112571261|112571424|112558636|112562611	http://www.genome.jp/kegg-bin/show_pathway?pcan00520/pcan:112562611%09red/pcan:112571424%09red/pcan:112571261%09red/pcan:112557843%09red/pcan:112558636%09red
	Glycosaminoglycan biosynthesis - heparan sulfate / heparin	KEGG PATHWAY	pcan00534	2	21	0.255838	0.898352	112565894|112557821	http://www.genome.jp/kegg-bin/show_pathway?pcan00534/pcan:112557821%09red/pcan:112565894%09red
Top 20 KEGG pathways with co-expression genes from differentially expressed lncRNAs in Ca24 vs Ca0 group	Drug metabolism - cytochrome P450	KEGG PATHWAY	pcan00982	4	68	0.00141556	0.0155712	112572549|112567639|112575977|112568418	http://www.genome.jp/kegg-bin/show_pathway?pcan00982/pcan:112568418%09red/pcan:112572549%09red/pcan:112575977%09red/pcan:112567639%09red
	Metabolism of xenobiotics by cytochrome P450	KEGG PATHWAY	pcan00980	4	68	0.00141556	0.0155712	112572549|112567639|112575977|112568418	http://www.genome.jp/kegg-bin/show_pathway?pcan00980/pcan:112568418%09red/pcan:112572549%09red/pcan:112575977%09red/pcan:112567639%09red
	Retinol metabolism	KEGG PATHWAY	pcan00830	4	93	0.00420622	0.0308456	112575519|112570331|112567639|112568418	http://www.genome.jp/kegg-bin/show_pathway?pcan00830/pcan:112568418%09red/pcan:112567639%09red/pcan:112570331%09red/pcan:112575519%09red
	Arachidonic acid metabolism	KEGG PATHWAY	pcan00590	3	69	0.0128925	0.070909	112572549|112575977|112564600	http://www.genome.jp/kegg-bin/show_pathway?pcan00590/pcan:112564600%09red/pcan:112575977%09red/pcan:112572549%09red
	Ascorbate and aldarate metabolism	KEGG PATHWAY	pcan00053	2	41	0.034623	0.152341	112567639|112568418	http://www.genome.jp/kegg-bin/show_pathway?pcan00053/pcan:112568418%09red/pcan:112567639%09red
	Porphyrin and chlorophyll metabolism	KEGG PATHWAY	pcan00860	2	52	0.0523354	0.191897	112567639|112568418	http://www.genome.jp/kegg-bin/show_pathway?pcan00860/pcan:112568418%09red/pcan:112567639%09red
	Pentose and glucuronate interconversions	KEGG PATHWAY	pcan00040	2	59	0.0649542	0.204142	112567639|112568418	http://www.genome.jp/kegg-bin/show_pathway?pcan00040/pcan:112568418%09red/pcan:112567639%09red
	Glutathione metabolism	KEGG PATHWAY	pcan00480	2	67	0.0804791	0.221318	112572549|112575977	http://www.genome.jp/kegg-bin/show_pathway?pcan00480/pcan:112575977%09red/pcan:112572549%09red
	Linoleic acid metabolism	KEGG PATHWAY	pcan00591	2	75	0.0970262	0.237175	112575519|112570331	http://www.genome.jp/kegg-bin/show_pathway?pcan00591/pcan:112570331%09red/pcan:112575519%09red
	Glycosaminoglycan biosynthesis - keratan sulfate	KEGG PATHWAY	pcan00533	1	18	0.122341	0.260599	112573094	http://www.genome.jp/kegg-bin/show_pathway?pcan00533/pcan:112573094%09red
	Drug metabolism - other enzymes	KEGG PATHWAY	pcan00983	2	90	0.130299	0.260599	112567639|112568418	http://www.genome.jp/kegg-bin/show_pathway?pcan00983/pcan:112568418%09red/pcan:112567639%09red
	Histidine metabolism	KEGG PATHWAY	pcan00340	1	23	0.152016	0.278696	112554474	http://www.genome.jp/kegg-bin/show_pathway?pcan00340/pcan:112554474%09red
	Tyrosine metabolism	KEGG PATHWAY	pcan00350	1	27	0.175046	0.296232	112576338	http://www.genome.jp/kegg-bin/show_pathway?pcan00350/pcan:112576338%09red
	Tryptophan metabolism	KEGG PATHWAY	pcan00380	1	49	0.291165	0.402458	112554474	http://www.genome.jp/kegg-bin/show_pathway?pcan00380/pcan:112554474%09red
	Neuroactive ligand-receptor interaction	KEGG PATHWAY	pcan04080	3	278	0.301405	0.402458	112559625|112575738|112562432	http://www.genome.jp/kegg-bin/show_pathway?pcan04080/pcan:112562432%09red/pcan:112575738%09red/pcan:112559625%09red
	Arginine and proline metabolism	KEGG PATHWAY	pcan00330	1	54	0.315231	0.402458	112554474	http://www.genome.jp/kegg-bin/show_pathway?pcan00330/pcan:112554474%09red
	N-Glycan biosynthesis	KEGG PATHWAY	pcan00510	1	56	0.324631	0.402458	112573094	http://www.genome.jp/kegg-bin/show_pathway?pcan00510/pcan:112573094%09red
	ABC transporters	KEGG PATHWAY	pcan02010	1	57	0.329284	0.402458	112568020	http://www.genome.jp/kegg-bin/show_pathway?pcan02010/pcan:112568020%09red
	FoxO signaling pathway	KEGG PATHWAY	pcan04068	1	73	0.399591	0.44864	112555287	http://www.genome.jp/kegg-bin/show_pathway?pcan04068/pcan:112555287%09red
	Amino sugar and nucleotide sugar metabolism	KEGG PATHWAY	pcan00520	1	75	0.407855	0.44864	112562611	http://www.genome.jp/kegg-bin/show_pathway?pcan00520/pcan:112562611%09red
The KEGG pathways with co-expression genes from differentially expressed lncRNAs in Con24 vs Con0 group	Cysteine and methionine metabolism	KEGG PATHWAY	pcan00270	1	46	0.102421	0.271828	112562875	http://www.genome.jp/kegg-bin/show_pathway?pcan00270/pcan:112562875%09red
	Tryptophan metabolism	KEGG PATHWAY	pcan00380	1	49	0.108611	0.271828	112572295	http://www.genome.jp/kegg-bin/show_pathway?pcan00380/pcan:112572295%09red
	Inositol phosphate metabolism	KEGG PATHWAY	pcan00562	1	50	0.110665	0.271828	112559992	http://www.genome.jp/kegg-bin/show_pathway?pcan00562/pcan:112559992%09red
	Glutathione metabolism	KEGG PATHWAY	pcan00480	1	67	0.144916	0.271828	112561172	http://www.genome.jp/kegg-bin/show_pathway?pcan00480/pcan:112561172%09red
	Metabolism of xenobiotics by cytochrome P450	KEGG PATHWAY	pcan00980	1	68	0.146892	0.271828	112572295	http://www.genome.jp/kegg-bin/show_pathway?pcan00980/pcan:112572295%09red
	Arachidonic acid metabolism	KEGG PATHWAY	pcan00590	1	69	0.148863	0.271828	112561172	http://www.genome.jp/kegg-bin/show_pathway?pcan00590/pcan:112561172%09red
	Glycerophospholipid metabolism	KEGG PATHWAY	pcan00564	1	79	0.168342	0.271828	112576882	http://www.genome.jp/kegg-bin/show_pathway?pcan00564/pcan:112576882%09red
	Drug metabolism - other enzymes	KEGG PATHWAY	pcan00983	1	90	0.189283	0.271828	112571939	http://www.genome.jp/kegg-bin/show_pathway?pcan00983/pcan:112571939%09red
	Retinol metabolism	KEGG PATHWAY	pcan00830	1	93	0.194908	0.271828	112572295	http://www.genome.jp/kegg-bin/show_pathway?pcan00830/pcan:112572295%09red
	Ubiquitin mediated proteolysis	KEGG PATHWAY	pcan04120	1	119	0.242139	0.271828	112566174	http://www.genome.jp/kegg-bin/show_pathway?pcan04120/pcan:112566174%09red
	Metabolic pathways	KEGG PATHWAY	pcan01100	5	1496	0.248875	0.271828	112559992|112561172|112562875|112571939|112572295	http://www.genome.jp/kegg-bin/show_pathway?pcan01100/pcan:112572295%09red/pcan:112571939%09red/pcan:112562875%09red/pcan:112561172%09red/pcan:112559992%09red
	Purine metabolism	KEGG PATHWAY	pcan00230	1	124	0.250918	0.271828	112571939	http://www.genome.jp/kegg-bin/show_pathway?pcan00230/pcan:112571939%09red
	Lysosome	KEGG PATHWAY	pcan04142	1	184	0.349065	0.349065	112570304	http://www.genome.jp/kegg-bin/show_pathway?pcan04142/pcan:112570304%09red
