# Supplementary material for: Transcriptome sequencing reveals the differentially expressed lncRNAs and mRNAs in response to cold acclimation and cold stress in Pomacea canaliculata
Source: BMC Genomics. 2022 May 19;23:382. doi: 10.1186/s12864-022-08622-5 (PMC9121591; doi:10.1186/s12864-022-08622-5)
Supplement: Supplementary file 5 — Additional file 5: Table S5. Significant GO classifications associated with target genes from differentially expressed lncRNAs and mRNAs in different groups [file 12864_2022_8622_MOESM5_ESM.xls]

## Sheet: Table S4
	Table S5. Significant GO classifications associated with target genes from differentially expressed lncRNAs and mRNAs in different groups
Groups	GO_accession	Description	Term_type	Over_represented_pValue	Corrected_pValue	CAD_item	CAD_list	Bg_item	Bg_list	Gene_names
Significant GO classifications associated with co-expression genes from differentially expressed lncRNAs in Ca24 vs Ca0 group	GO:0004252	serine-type endopeptidase activity	molecular_function	8.2909e-08	0.00037632	12	110	295	17836	112563167,112569482,112567587,112575857,112563175,112569485,112563174,112571658,112558832,112553575,112577340,112565069
	GO:0008236	serine-type peptidase activity	molecular_function	1.7206e-06	0.0026033	12	110	379	17836	112553575,112558832,112565069,112577340,112575857,112567587,112563167,112569482,112571658,112563174,112563175,112569485
	GO:0017171	serine hydrolase activity	molecular_function	1.7206e-06	0.0026033	12	110	379	17836	112577340,112565069,112558832,112553575,112569485,112563175,112563174,112571658,112569482,112563167,112567587,112575857
	GO:0070011	peptidase activity, acting on L-amino acid peptides	molecular_function	2.2657e-05	0.023122	18	110	1045	17836	112575173,112558251,112554452,112553575,112567153,112565069,112567587,112563175,112558832,112577340,112569482,112563167,112575857,112571764,112558027,112569485,112571658,112563174
	GO:0008233	peptidase activity	molecular_function	2.8184e-05	0.023122	19	110	1169	17836	112563175,112567587,112565069,112567153,112554452,112553575,112568422,112575173,112558251,112558027,112569485,112571764,112571658,112563174,112575857,112569482,112563167,112577340,112558832
	GO:0016787	hydrolase activity	molecular_function	3.0564e-05	0.023122	40	110	3727	17836	112558832,112562561,112577340,112575506,112557403,112569482,112556887,112558027,112571764,112566533,112571658,112563201,112573513,112558251,112554452,112573673,112567153,112565069,112553126,112558242,112563175,112575249,112562611,112553875,112557617,112568280,112568020,112563167,112565777,112575857,112569485,112563174,112575173,112553575,112568422,112572227,112562575,112567587,112556181,112560619
Significant GO classifications associated with differentially expressed genes in Ca0 vs Con0 group	GO:0003824	catalytic activity	molecular_function	2.84e-10	1.29e-06	966	1820	8084	17836	112565828,112553377,112562070,112562855,112564185,112570201,112563033,112556736,112577400,112560691,112558792,112558129,112571251,112561321,112562380,112555113,112562968,112554592,112567042,112569113,112566208,112559465,112557323,112573462,112556562,112560307,112566260,112566682,112566103,112563773,112571173,112571876,112570672,112557843,112556402,112575771,112555334,112574572,112569915,112555701…
	GO:0016491	oxidoreductase activity	molecular_function	3.73e-09	8.47e-06	236	1820	1600	17836	112563050,112562761,112557915,112571926,112571553,112562279,112561711,112562255,112559335,112558061,112562721,112571491,112553906,112564918,112571873,112564209,112565793,112576181,112564574,112561766,112562923,112564937,112576402,112557152,112558489,112561386,112566712,112574099,112553340,112568155,112572400,112557047,112574699,112570344,112573253,112555293,112555183,112556279,112566467,112565085…
	GO:0055114	oxidation-reduction process	biological_process	3.36e-08	3.99e-05	216	1820	1472	17836	112559030,112563239,112564303,112560210,112575465,112558798,112565534,112569867,112556699,112569480,112567259,112565751,112559003,112575217,112570227,112570498,112571775,112556600,112565698,112556041,112566986,112563841,112555510,112573274,112563575,112561675,112565980,112571884,112557991,112572413,112555727,112576867,112565866,112573698,112570271,112574443,112553591,112563669,112555332,112570853…
	GO:0048037	cofactor binding	molecular_function	3.51e-08	3.99e-05	90	1820	486	17836	112559357,112561175,112566077,112561650,112555880,112559030,112576667,112560699,112554459,112565698,112558142,112556868,112576242,112565085,112558408,112556068,112565534,112567259,112553466,112572400,112574699,112574099,112571884,112563841,112557152,112573274,112562923,112564209,112573850,112559318,112559335,112576604,112562721,112571491,112555727,112573698,112563865,112553591,112563206,112558970…
	GO:0019752	carboxylic acid metabolic process	biological_process	5.88e-08	5.34e-05	93	1820	507	17836	112576678,112559715,112553869,112576642,112575534,112574572,112560172,112577063,112561001,112560213,112560362,112561490,112553799,112562531,112571939,112558980,112573391,112562307,112562947,112574031,112562219,112566940,112576440,112555334,112571249,112564383,112566994,112571532,112559711,112558970,112555566,112569753,112564847,112569646,112571529,112576021,112559722,112555591,112559270,112574088…
	GO:0008152	metabolic process	biological_process	1.18e-07	8.66e-05	1007	1820	8737	17836	112561472,112573510,112565749,112576653,112567052,112576233,112569934,112576962,112576109,112553624,112577209,112569909,112574073,112553380,112561689,112556415,112570887,112564455,112559722,112570194,112560152,112558761,112556527,112570858,112565513,112566494,112567782,112562735,112575670,112558522,112576791,112555226,112553270,112559711,112573706,112574965,112557910,112561436,112567678,112555447…
	GO:0043436	oxoacid metabolic process	biological_process	1.39e-07	8.66e-05	94	1820	524	17836	112553466,112573253,112565751,112556279,112575217,112569480,112563728,112573872,112558142,112571759,112574310,112576435,112571963,112562650,112553359,112560699,112561764,112561882,112576064,112573252,112572858,112577110,112575395,112559030,112571672,112563097,112566077,112555936,112562497,112561175,112561043,112571926,112555727,112556210,112573986,112566406,112566180,112559318,112577236,112562721…
	GO:0006082	organic acid metabolic process	biological_process	1.53e-07	8.66e-05	94	1820	525	17836	112564383,112571249,112576440,112566940,112555334,112562219,112574031,112562307,112562947,112573391,112558980,112571939,112562531,112561490,112560362,112553799,112560213,112561001,112577063,112574572,112560172,112575534,112576642,112553869,112559715,112576678,112556260,112556466,112570367,112574088,112565803,112555591,112559270,112559722,112576021,112571529,112564847,112569646,112569753,112555566…
	GO:0050662	coenzyme binding	molecular_function	2.37e-07	0.00011968	74	1820	394	17836	112559491,112562947,112562815,112555334,112571939,112575297,112560362,112574655,112554092,112561001,112576642,112553869,112560871,112570648,112560172,112561472,112562380,112564745,112575167,112557643,112573330,112571838,112556460,112562070,112576595,112568772,112555827,112569646,112559208,112559348,112575762,112562310,112562174,112563554,112563626,112562927,112571532,112561230,112561036,112555727…
	GO:0000502	proteasome complex	cellular_component	7.43e-07	0.00033729	15	1820	36	17836	112571442,112575873,112553270,112566730,112576791,112570306,112565212,112556230,112573428,112556202,112556473,112569195,112573435,112557196,112563326
	GO:0044710	single-organism metabolic process	biological_process	1.15e-06	0.00047574	349	1820	2654	17836	112562650,112571775,112569977,112557606,112563728,112565698,112568774,112570074,112567259,112565534,112575217,112565751,112555936,112575465,112558798,112563239,112570820,112562834,112560210,112555232,112576604,112576867,112565866,112555727,112574443,112553591,112559301,112571884,112573274,112573859,112562826,112566986,112556041,112555510,112568710,112571529,112553989,112569646,112569909,112556460…
	GO:0004298	threonine-type endopeptidase activity	molecular_function	2.08e-06	0.0007264	9	1820	16	17836	112571442,112575873,112553270,112576791,112565212,112556202,112556473,112573435,112557196
	GO:0070003	threonine-type peptidase activity	molecular_function	2.08e-06	0.0007264	9	1820	16	17836	112571442,112575873,112553270,112576791,112565212,112556202,112556473,112573435,112557196
	GO:0005839	proteasome core complex	cellular_component	2.6e-06	0.00084383	11	1820	23	17836	112571442,112575873,112553270,112576791,112570306,112565212,112556202,112556473,112573435,112557196,112563326
	GO:0006520	cellular amino acid metabolic process	biological_process	5.81e-06	0.0017576	68	1820	371	17836	112555727,112556210,112561043,112576179,112577236,112564519,112556041,112553573,112573859,112568710,112576605,112571884,112573253,112553466,112565751,112556279,112575217,112576435,112571963,112562650,112553359,112560699,112558142,112563728,112574310,112571759,112559030,112571672,112561764,112576064,112572858,112555936,112561175,112562497,112563097,112574031,112562947,112562307,112571249,112564383…
	GO:0015035	protein disulfide oxidoreductase activity	molecular_function	7.11e-06	0.0018974	15	1820	46	17836	112555727,112556210,112561043,112576179,112577236,112564519,112556041,112553573,112573859,112568710,112576605,112571884,112573253,112553466,112565751,112556279,112575217,112576435,112571963,112562650,112553359,112560699,112558142,112563728,112574310,112571759,112559030,112571672,112561764,112576064,112572858,112555936,112561175,112562497,112563097,112574031,112562947,112562307,112571249,112564383…
	GO:0015036	disulfide oxidoreductase activity	molecular_function	7.11e-06	0.0018974	15	1820	46	17836	112567352,112563378,112573252,112567358,112555853,112556414,112567368,112557210,112557420,112561386,112561711,112555054,112571491,112557801,112564847
	GO:0050660	flavin adenine dinucleotide binding	molecular_function	1.06e-05	0.0026669	35	1820	155	17836	112561650,112562310,112563554,112576667,112562927,112563626,112561175,112561230,112566077,112561036,112562380,112565534,112561472,112575167,112556460,112562070,112569646,112565698,112554092,112557152,112573274,112561001,112562923,112572400,112574699,112570648,112574099,112562815,112573698,112573850,112571939,112576604,112559335,112571491,112562721
	GO:0009055	electron carrier activity	molecular_function	1.15e-05	0.0027412	40	1820	192	17836	112563378,112568503,112558485,112557210,112571491,112563737,112561711,112576181,112554755,112558210,112557801,112567358,112561247,112563575,112556010,112573456,112556414,112572725,112555684,112573820,112558828,112577199,112576662,112576605,112567352,112574225,112558129,112555864,112558308,112560909,112575873,112555054,112558613,112564847,112566103,XLOC_026238,112567368,112554108,112558798,1125607…
	GO:0030286	dynein complex	cellular_component	1.91e-05	0.0043391	13	1820	30	17836	112565653,112566202,112571759,112554804,112565924,112576804,112566940,112573620,112562777,112558045,112553782,112561827,112560667
	GO:0006631	fatty acid metabolic process	biological_process	2.48e-05	0.0053579	26	1820	105	17836	112561882,112573252,112559030,112561001,112577110,112576402,112575395,112566077,112560172,112561175,112571532,112553869,112571926,112556260,112559270,112562947,112573986,112559318,112561490,112560362,112566180,112562531,112562721,112566406,112558142,112564847
	GO:0036094	small molecule binding	molecular_function	3.98e-05	0.0082205	310	1820	2341	17836	112553414,112571939,112575297,112562697,112562947,112566178,112559011,112566848,112576215,112576642,112576652,112563955,112570950,112566202,112560066,112561827,112570801,112574073,112569646,112556460,112576109,112554136,112559722,112564455,112559208,112564745,112573510,112561472,112571838,112573706,112573240,112563626,112555566,112561036,112569938,112562174,112575670,112563554,112571737,112576604…
	GO:0043168	anion binding	molecular_function	5.9e-05	0.011634	307	1820	2320	17836	112553573,112556631,112573715,112563575,112575513,112574745,112569442,112575685,112565056,112573698,112575196,112561834,112573850,112577108,112576796,112563271,112556871,112573620,112574318,112575495,112553924,112573610,112564675,112575573,112576192,112572399,112553466,112555718,112570218,112560699,112571963,112568671,112561001,112573235,112577063,112562777,112565230,112553482,112558722,112553502…
	GO:0000166	nucleotide binding	molecular_function	7.4e-05	0.013226	303	1820	2298	17836	112557643,112576993,112565653,112576219,112572765,112562373,112576468,112554132,112572054,112557916,112563647,112569753,112564109,112562830,112556816,112562927,112564268,112562815,112566940,112563741,112556966,112575931,112556792,112553799,112561447,112565230,112558722,112553482,112562777,112561001,112568671,112573235,112562170,112568123,112576575,112553502,112573501,112570648,112561502,112555718…
	GO:1901265	nucleoside phosphate binding	molecular_function	7.4e-05	0.013226	303	1820	2298	17836	112568710,112556041,112576926,112573274,112564020,112571884,112570626,112563748,112559222,112559263,112565585,112563206,112555727,112559750,112576604,112571737,112565924,112572784,112574359,112567983,112574067,112561120,112566681,112567904,112565534,112567259,112565698,112571849,112563621,112570502,112569977,112561827,112560066,112566202,112570950,112576652,112563955,112576642,112576215,112566848…
	GO:0044281	small molecule metabolic process	biological_process	7.58e-05	0.013226	135	1820	928	17836	112556260,112555591,112570367,112565803,112576021,112559722,112560568,112569646,112571529,112569909,112558922,112563595,112566688,112567782,112569753,112564559,112555566,112559711,112558970,112558522,112566940,112576440,112562947,112562307,112558972,112574031,112562531,112553799,112561490,112573391,112571939,112556792,112560213,112561001,112577063,112563326,112553869,112575226,112576642,112575217…
	GO:0006399	tRNA metabolic process	biological_process	0.00010976	0.018453	52	1820	287	17836	112571249,112561043,112562815,112572109,112564383,112556451,112556210,112575324,112571939,112553799,112559335,112577236,112571491,112576179,112568710,112557423,112561247,112559069,112572080,112554092,112564519,112571850,112561001,112553573,112572459,112575534,112576882,112576605,112573253,112570995,112568774,112559722,112574310,112571963,112573747,112576667,112561764,112572858,112556873,112561650…
	GO:0016840	carbon-nitrogen lyase activity	molecular_function	0.00014902	0.024158	9	1820	21	17836	112558573,112571251,XLOC_041739,112575771,112570887,112571527,112553359,112558980,112575775
	GO:1901564	organonitrogen compound metabolic process	biological_process	0.00030401	0.047583	162	1820	1196	17836	112556792,112573391,112571939,112553799,112560213,112558367,112574962,112571602,112563029,112576440,112566940,112556966,112575931,112574031,112576158,112562947,112562307,112566202,112575226,112576642,112570570,112563326,112577063,112553454,112559722,112560568,112554754,112576021,112569909,112571529,112569646,112574894,112565803,112572395,112570367,112555591,112572403,112564559,112555566,112558522…
	GO:0032787	monocarboxylic acid metabolic process	biological_process	0.00033128	0.048706	26	1820	121	17836	112561490,112560362,112559318,112566180,112562721,112562531,112566406,112558142,112564847,112571926,112556260,112559270,112562947,112573986,112566077,112560172,112561175,112571532,112553869,112561882,112573252,112559030,112561001,112577110,112575395,112576402
	GO:0016614	oxidoreductase activity, acting on CH-OH group of donors	molecular_function	0.00033265	0.048706	35	1820	183	17836	112556868,112559348,112575762,112558142,112565698,112559208,112555827,112571838,112565085,112562380,112558408,112561036,112566077,112571532,112561175,112562927,112576667,112559030,112556562,112576604,112559318,112553591,112571926,112555334,112562947,112555727,112560172,112570344,112557047,112553869,112562923,112561001,112563841,112576402,112556041
Significant GO classifications associated with differentially expressed genes in Ca24 vs Con24 group	GO:0016491	oxidoreductase activity	molecular_function	3.6164e-09	1.6415e-05	247	1924	1600	17836	112561472,112573251,112557086,112554092,112569841,112561711,112572936,112571553,112556929,112573330,112555853,112556699,112558215,112575450,112564918,112566103,112556214,112574225,112555409,112553877,112560871,112570337,112571926,112568478,112560362,112564937,112563378,112563724,112553187,112558573,112565295,112561836,112558061,112566992,112570648,112575760,112570021,112562947,112565155,112557139…
	GO:0055114	oxidation-reduction process	biological_process	3.3448e-08	7.5909e-05	226	1924	1472	17836	112568478,112560362,112571926,112564937,112570337,112556214,112564918,112569934,112553877,112560871,112555409,112556699,112573330,112558215,112575450,112554092,112557086,112573251,112561472,112571553,112556929,112572936,112561711,112569841,112573274,112563554,112565739,112564203,112562923,112564574,112568487,112569755,112564869,112573490,112559030,112570021,112562947,112570648,112575760,112566992…
	GO:0003824	catalytic activity	molecular_function	1.4873e-06	0.0022504	988	1924	8084	17836	112575552,112566023,112556453,112564625,112565140,112557086,112568020,112576520,112564696,112559794,112554148,112575688,112563271,112570176,112553390,112563995,112556214,112570570,112553877,112557846,112572459,112555409,112574077,112571290,112558686,112560615,112570648,112563576,112558129,112571739,112563336,112570281,112568619,112563833,112557139,112567014,112553187,112562878,112555146,112564134…
	GO:0044710	single-organism metabolic process	biological_process	3.0968e-06	0.0023633	364	1924	2654	17836	112558980,112574943,112576667,112565320,112562721,112555030,112553869,112561036,112576711,112562759,112576402,112562927,112572862,112564178,112562686,112569480,112559402,112561650,112561493,112573940,112571396,112555464,112573391,112569838,112563669,112562761,112573253,112556868,112562826,112564559,112565854,112566180,112572437,112562380,112577132,112562070,112563533,112570344,112564574,112565801…
	GO:0004298	threonine-type endopeptidase activity	molecular_function	3.124e-06	0.0023633	9	1924	16	17836	112557196,112556473,112571442,112573435,112576791,112565212,112556202,112575873,112553270
	GO:0070003	threonine-type peptidase activity	molecular_function	3.124e-06	0.0023633	9	1924	16	17836	112571442,112557196,112556473,112565212,112556202,112573435,112576791,112575873,112553270
	GO:0005839	proteasome core complex	cellular_component	4.2743e-06	0.0027716	11	1924	23	17836	112573435,112576791,112556202,112565212,112553270,112575873,112570306,112557196,112556473,112571442,112563326
	GO:0008152	metabolic process	biological_process	2.7692e-05	0.015712	1044	1924	8737	17836	112574962,112572053,112559270,112567264,112573473,112560520,112561374,112577046,112553201,112564050,112571159,XLOC_026238,112571524,112556736,112559258,112559879,112569611,112569949,112569965,112563889,112553791,112565246,112576468,112556792,112563017,112572471,112557423,112569739,112559159,112574458,112555183,112556943,112558393,112572351,112570271,112571529,112574067,112564482,112554345,1125608…
	GO:0000502	proteasome complex	cellular_component	4.6198e-05	0.023299	13	1924	36	17836	112553270,112575873,112573428,112573435,112576791,112556202,112565212,112563326,112556230,112570306,112557196,112556473,112571442
Significant GO classifications associated with co-location genes from differentially expressed lncRNAs in Ca0 vs Con0 group	GO:0003950	NAD+ ADP-ribosyltransferase activity	molecular_function	5.6522e-11	2.5655e-07	20	918	67	17836	112556858,112556853,112557660,112557666,112556850,112564356,112556857,112557671,112556851,112557670,112564373,112563909,112556849,112556848,112556856,112564358,112564357,112556852,112557653,112564361
	GO:0016763	transferase activity, transferring pentosyl groups	molecular_function	1.902e-07	0.00043166	21	918	112	17836	112557653,112556852,112564361,112564357,112564358,112563918,112556848,112556856,112564373,112557670,112556849,112563909,112556857,112564356,112556851,112557671,112556853,112557660,112556850,112557666,112556858
	GO:0022884	macromolecule transmembrane transporter activity	molecular_function	1.2782e-05	0.01401	10	918	38	17836	112568028,112569569,112569599,112569699,112568391,112575053,112554258,112567465,112567709,112568078
	GO:0033227	dsRNA transport	biological_process	1.852e-05	0.01401	9	918	32	17836	112569599,112569699,112568028,112569569,112568391,112567465,112554258,112575053,112567709
	GO:0051032	nucleic acid transmembrane transporter activity	molecular_function	1.852e-05	0.01401	9	918	32	17836	112568391,112569699,112569599,112569569,112568028,112567709,112554258,112575053,112567465
	GO:0051033	RNA transmembrane transporter activity	molecular_function	1.852e-05	0.01401	9	918	32	17836	112575053,112567465,112554258,112567709,112569569,112568028,112569699,112569599,112568391
	GO:0055036	virion membrane	cellular_component	6.7541e-05	0.043796	9	918	37	17836	112564364,112568489,112567528,112569157,112567529,112567520,112567519,112565677,112555264
	GO:0015932	nucleobase-containing compound transmembrane transporter activity	molecular_function	8.5231e-05	0.048358	10	918	46	17836	112568391,112564464,112569699,112569599,112569569,112568028,112567709,112575053,112554258,112567465
Significant GO classifications associated with co-location genes from differentially expressed lncRNAs in Ca24 vs Con24 group	GO:0003950	NAD+ ADP-ribosyltransferase activity	molecular_function	6.6203e-15	3.005e-11	23	819	67	17836	112557660,112556852,112564373,112556853,112556846,112557671,112556849,112556858,112564358,112556850,112556857,112557670,112556848,112564356,112556851,112564357,112556856,112570344,112557653,112557666,112564361,112563909,112559680
	GO:0016763	transferase activity, transferring pentosyl groups	molecular_function	2.1289e-11	4.8315e-08	25	819	112	17836	112564358,112556850,112557660,112556852,112556853,112564373,112556846,112556849,112557671,112556858,112570344,112563918,112557666,112557653,112564361,112563909,112559680,112556857,112557670,112564356,112556848,112564659,112564357,112556851,112556856
	GO:0005524	ATP binding	molecular_function	1.9017e-09	2.0163e-06	127	819	1715	17836	112576955,112559222,112560662,112575054,112575024,112573697,112575656,112554935,112575026,112573504,112569932,112557467,112554850,112573610,112555555,112574900,112575053,112576219,112574745,112562170,112576346,112576305,112575171,112575602,112575608,112577440,112563607,112575386,112554589,112564294,112568037,112557659,112571841,112564056,112575159,112553693,112554592,112575168,112574665,112575603…
	GO:0032559	adenyl ribonucleotide binding	molecular_function	1.9795e-09	2.0163e-06	127	819	1716	17836	112554935,112575656,112573697,112560662,112575054,112575024,112576955,112559222,112557467,112554850,112573610,112573504,112569932,112575026,112576305,112575171,112575602,112575608,112562170,112576346,112576219,112574745,112555555,112575053,112574900,112575159,112564056,112553693,112564294,112568037,112557659,112554589,112571841,112575386,112577440,112563607,112575603,112575607,112575238,112565023…
	GO:0030554	adenyl nucleotide binding	molecular_function	2.2211e-09	2.0163e-06	128	819	1736	17836	112575386,112564056,112553693,112575159,112554589,112564294,112576219,112555555,112574900,112575171,112576305,112557467,112575054,112575024,112554935,112575656,112558001,112557458,112575162,112575031,112574792,112576097,112575030,112575922,112564117,112576324,112567882,112575168,112554592,112575607,112565023,112575603,112575238,112572571,112574665,112555261,112555593,112575180,112575828,112575779…
	GO:0014065	phosphatidylinositol 3-kinase cascade	biological_process	1.8105e-08	6.636e-06	10	819	23	17836	112563062,112568907,112568217,112568218,112568216,112573947,112575683,112572727,112574294,112553479
	GO:0014066	regulation of phosphatidylinositol 3-kinase cascade	biological_process	1.8105e-08	6.636e-06	10	819	23	17836	112572727,112553479,112574294,112568218,112568216,112568907,112563062,112568217,112575683,112573947
	GO:0014068	positive regulation of phosphatidylinositol 3-kinase cascade	biological_process	1.8105e-08	6.636e-06	10	819	23	17836	112553479,112574294,112572727,112575683,112573947,112568218,112568216,112568907,112563062,112568217
	GO:0043548	phosphatidylinositol 3-kinase binding	molecular_function	1.8105e-08	6.636e-06	10	819	23	17836	112568218,112568216,112563062,112568907,112568217,112575683,112573947,112572727,112553479,112574294
	GO:0048015	phosphatidylinositol-mediated signaling	biological_process	1.8105e-08	6.636e-06	10	819	23	17836	112575683,112573947,112568216,112568218,112568217,112568907,112563062,112553479,112574294,112572727
	GO:0048017	inositol lipid-mediated signaling	biological_process	1.8105e-08	6.636e-06	10	819	23	17836	112572727,112553479,112574294,112568216,112568218,112568217,112568907,112563062,112575683,112573947
	GO:0006614	SRP-dependent cotranslational protein targeting to membrane	biological_process	2.0468e-08	6.636e-06	15	819	57	17836	112575165,112576222,112575054,112575024,112575163,112575030,112572494,112574029,112575028,112576050,112565090,112575023,112575387,112575025,112575031
	GO:0045047	protein targeting to ER	biological_process	2.0468e-08	6.636e-06	15	819	57	17836	112576222,112575165,112575054,112575163,112575024,112572494,112575028,112574029,112575030,112576050,112575387,112565090,112575023,112575025,112575031
	GO:0072599	establishment of protein localization to endoplasmic reticulum	biological_process	2.0468e-08	6.636e-06	15	819	57	17836	112575025,112565090,112575023,112575387,112575031,112575054,112575163,112575024,112575165,112576222,112576050,112575030,112575028,112572494,112574029
	GO:0032553	ribonucleotide binding	molecular_function	2.8521e-08	8.6305e-06	136	819	1959	17836	112567882,112564117,112576324,112575607,112571365,112575238,112575603,112565023,112574665,112575168,112554592,112575031,112558001,112557458,112575162,112575030,112563912,112575922,112574792,112576097,112557467,112554935,112575656,112575024,112575054,112564056,112575159,112553693,112554589,112564294,112575386,112576305,112575171,112576219,112555555,112574900,112574149,112573921,112576050,112556317…
	GO:0070972	protein localization to endoplasmic reticulum	biological_process	3.4562e-08	9.6743e-06	15	819	59	17836	112575031,112575025,112575387,112575023,112565090,112576050,112575028,112572494,112574029,112575030,112575054,112575163,112575024,112576222,112575165
	GO:0035639	purine ribonucleoside triphosphate binding	molecular_function	4.2698e-08	9.6743e-06	134	819	1936	17836	112573610,112554850,112569932,112573504,112575025,112575026,112573697,112560662,112559222,112576955,112571841,112568037,112557659,112577440,112563607,112575608,112575602,112576346,112562170,112574745,112575053,112575205,112575696,112557463,112559440,112574823,112561805,112575428,112575383,112575167,112575387,112557462,112570864,112575170,112575163,112573694,112571860,112563605,112574906,112571236…
	GO:0001883	purine nucleoside binding	molecular_function	4.4165e-08	9.6743e-06	134	819	1937	17836	112575159,112564056,112553693,112554589,112564294,112575386,112575171,112576305,112576219,112555555,112574900,112557467,112554935,112575656,112575054,112575024,112575031,112558001,112557458,112575162,112575030,112575922,112574792,112576097,112567882,112564117,112576324,112575607,112571365,112575603,112575238,112565023,112574665,112575168,112554592,112555261,112555593,112575023,112575828,112575779…
	GO:0032549	ribonucleoside binding	molecular_function	4.4165e-08	9.6743e-06	134	819	1937	17836	112573694,112571860,112575163,112575170,112570864,112557462,112575387,112575167,112575383,112575428,112561805,112574823,112559440,112557463,112575696,112575205,112575053,112574745,112562170,112576346,112575602,112575608,112563607,112577440,112557659,112568037,112571841,112576955,112559222,112560662,112573697,112575026,112575025,112573504,112569932,112573610,112554850,112570621,112576222,112574908…
	GO:0032550	purine ribonucleoside binding	molecular_function	4.4165e-08	9.6743e-06	134	819	1937	17836	112568037,112557659,112571841,112563607,112577440,112562170,112576346,112575608,112575602,112575053,112574745,112573504,112569932,112573610,112554850,112575026,112575025,112573697,112576955,112559222,112560662,112561805,112575387,112575167,112575383,112575428,112575170,112570864,112557462,112571860,112573694,112575163,112575696,112575205,112574823,112559440,112557463,112575719,112575175,112575157…
	GO:0032555	purine ribonucleotide binding	molecular_function	4.6861e-08	9.6743e-06	134	819	1939	17836	112574032,112575173,112570605,112575933,112557460,112575606,112574663,112568448,112574029,112574908,112570621,112576222,112555280,112575676,112573608,112573501,112572862,112555255,112574836,112563909,112571693,112575719,112575175,112575157,112565526,112556041,112573698,112563605,112567886,112574906,112571236,112575781,112575178,112575160,112565320,112575215,112561805,112575167,112575428,112575383…
	GO:0001882	nucleoside binding	molecular_function	4.689e-08	9.6743e-06	134	819	1939	17836	112570605,112574032,112575173,112574908,112570621,112576222,112575933,112557460,112575606,112574663,112568448,112574029,112572862,112555280,112575676,112573608,112573501,112555255,112574836,112563909,112571693,112575719,112565526,112556041,112573698,112575175,112575157,112575781,112575178,112563605,112567886,112571236,112574906,112575215,112575160,112565320,112575167,112575428,112575383,112575387…
	GO:0017076	purine nucleotide binding	molecular_function	5.5218e-08	1.0897e-05	135	819	1962	17836	112574032,112575173,112570605,112575606,112574663,112574029,112568448,112575933,112557460,112570621,112576222,112574908,112575676,112573501,112573608,112555280,112572862,112563909,112571693,112574836,112555255,112575719,112575175,112575157,112565526,112556041,112573698,112567886,112574906,112571236,112563605,112575178,112575781,112575160,112565320,112575215,112561805,112575387,112575167,112575383…
	GO:0006613	cotranslational protein targeting to membrane	biological_process	2.1045e-07	3.9801e-05	15	819	67	17836	112576050,112574029,112572494,112575028,112575030,112575024,112575054,112575163,112576222,112575165,112575031,112575025,112575387,112565090,112575023
	GO:0006612	protein targeting to membrane	biological_process	3.9356e-07	7.1455e-05	15	819	70	17836	112575031,112575025,112565090,112575023,112575387,112576050,112575030,112572494,112574029,112575028,112575024,112575054,112575163,112575165,112576222
	GO:0000166	nucleotide binding	molecular_function	1.0861e-06	0.00018258	148	819	2298	17836	112565090,112555253,112555747,112567881,112576250,112575028,112565434,112574149,112573921,112575165,112555545,112556344,112556317,112576050,112575023,112555593,112555261,112575180,112575828,112575779,112575021,112563197,112575923,112567889,112575183,112572494,112575156,112567884,112557458,112575162,112558001,112575031,112574792,112576097,112563912,112575030,112575922,112564117,112576324,112567882…
	GO:1901265	nucleoside phosphate binding	molecular_function	1.0861e-06	0.00018258	148	819	2298	17836	112572571,112574665,112565023,112575607,112575238,112575603,112571365,112554592,112575168,112567882,112576324,112564117,112575030,112563912,112575922,112574792,112576097,112575031,112557458,112575162,112558001,112575656,112554935,112575024,112575054,112557467,112567491,112575171,112576305,112555555,112574900,112567246,112576219,112554589,112564294,112553693,112575159,112564056,112575386,112556317…
	GO:0033036	macromolecule localization	biological_process	1.6459e-06	0.00026681	88	819	1175	17836	112555747,112556304,112565090,112556300,112577441,112553475,112575094,112576222,112553565,112575028,112574029,112557746,112575050,112559029,112554590,112556303,112573608,112564033,112563062,112554927,112553633,112575165,112576050,112575023,112574667,112574143,112574747,112575204,112554931,112553637,112559070,112575021,112555476,112577442,112574798,112568733,112560049,112572494,112573218,112553628…
	GO:0043168	anion binding	molecular_function	2.1016e-06	0.00032894	148	819	2320	17836	112574149,112573921,112556317,112576050,112575165,112555545,112556344,112555253,112565090,112555747,112571767,112576250,112567881,112575028,112565434,112563197,112575923,112572494,112575156,112567884,112567889,112575183,112555593,112555261,112575023,112575779,112575828,112575021,112575180,112567882,112564117,112576324,112574665,112575607,112571365,112565023,112575238,112575603,112554592,112575240…
	GO:0036094	small molecule binding	molecular_function	2.7459e-06	0.00040259	149	819	2341	17836	112575386,112554589,112564294,112553693,112575159,112564056,112567246,112574900,112555555,112576219,112567491,112576305,112575171,112557467,112575024,112575054,112575656,112554935,112557458,112575162,112558001,112575031,112574792,112576097,112575030,112563912,112575922,112576324,112564117,112567882,112554592,112575240,112575168,112572571,112574665,112575607,112571365,112565023,112575238,112575603…
	GO:0071702	organic substance transport	biological_process	2.7495e-06	0.00040259	92	819	1266	17836	112553631,112556299,112567480,112567465,112573418,112575053,112576972,112555475,112571036,112556296,112557469,112575054,112553635,112575024,112554668,112559711,112553843,112554100,112575025,112576833,112572490,112575030,112577119,112553632,112553634,112575163,112576026,112569599,112566151,112556308,112554151,112563595,112575031,112556054,112568038,112553628,112554924,112575387,112556302,112576019…
	GO:0006869	lipid transport	biological_process	4.6748e-06	0.0006631	23	819	170	17836	112559029,112554100,112577442,112554590,112564786,112554668,112553633,112568733,112553635,112556311,112556296,112555747,112553628,112577441,112556300,112556308,112559070,112556299,112553637,112553634,112577119,112553632,112553631
	GO:0050776	regulation of immune response	biological_process	7.4807e-06	0.0010289	11	819	49	17836	112575683,112573947,112568218,112568216,112568907,112563062,112568217,112553479,112574294,112575214,112572727
	GO:0072594	establishment of protein localization to organelle	biological_process	1.1699e-05	0.0015618	17	819	113	17836	112572494,112576050,112575165,112574798,112575054,112575024,112559706,112575025,112574029,112575028,112575030,112576222,112575163,112575031,112575387,112565090,112575023
	GO:0010876	lipid localization	biological_process	1.3257e-05	0.0017193	23	819	181	17836	112553633,112554668,112556311,112553635,112568733,112556296,112559029,112554100,112554590,112577442,112564786,112556308,112556299,112559070,112553637,112553634,112553631,112553632,112577119,112553628,112555747,112556300,112577441
	GO:0005515	protein binding	molecular_function	1.5384e-05	0.0019396	304	819	5520	17836	112565433,112557911,112564785,112568541,112568196,112575683,112574733,112553307,112572744,112557912,112563608,112565524,112553337,112569602,112557462,112574580,112556308,112556315,112575163,112560270,112569932,112555204,112554850,112569282,112575780,112574737,112572495,112575026,112576023,112567528,112557380,112556296,112559222,112558537,112568218,112563607,112555516,112568047,112576093,112555517…
	GO:0009967	positive regulation of signal transduction	biological_process	3.5714e-05	0.0041566	10	819	47	17836	112553479,112574294,112572727,112575683,112573947,112568218,112568216,112568907,112563062,112568217
	GO:0010647	positive regulation of cell communication	biological_process	3.5714e-05	0.0041566	10	819	47	17836	112575683,112573947,112568216,112568218,112568217,112568907,112563062,112553479,112574294,112572727
	GO:0023056	positive regulation of signaling	biological_process	3.5714e-05	0.0041566	10	819	47	17836	112572727,112553479,112574294,112568216,112568218,112568217,112568907,112563062,112575683,112573947
	GO:0033365	protein localization to organelle	biological_process	3.963e-05	0.0044435	24	819	213	17836	112575024,112575054,112574798,112575165,112556302,112576050,112573218,112572494,112575025,112559706,112556303,112573608,112575163,112576222,112557746,112575030,112574029,112575028,112555747,112565090,112575023,112556304,112575387,112575031
	GO:0006955	immune response	biological_process	4.3018e-05	0.0044435	25	819	230	17836	112575683,112555509,112573947,112563062,112568907,112569012,112569076,112574294,112559222,112559711,112556329,112575214,112575094,112568218,112563082,112568216,112568054,112557912,112568217,112569804,112553479,112575579,112569427,112572727,112564358
	GO:0015886	heme transport	biological_process	4.3075e-05	0.0044435	10	819	48	17836	112573947,112576833,112563062,112563082,112558640,112568057,112575095,112568201,112568730,112568198
	GO:0051181	cofactor transport	biological_process	4.3075e-05	0.0044435	10	819	48	17836	112573947,112576833,112563062,112558640,112563082,112568057,112575095,112568201,112568730,112568198
	GO:1901678	iron coordination entity transport	biological_process	4.3075e-05	0.0044435	10	819	48	17836	112568730,112575095,112568201,112568198,112568057,112563062,112563082,112558640,112576833,112573947
	GO:0002682	regulation of immune system process	biological_process	7.0617e-05	0.0071229	12	819	72	17836	112564358,112572727,112575214,112553479,112574294,112568216,112568218,112568217,112568907,112563062,112575683,112573947
	GO:0005488	binding	molecular_function	0.00010205	0.01007	553	819	11056	17836	112553634,112568110,112574792,112576097,112575158,112558001,112575162,112557375,112565000,112575238,112575607,112565023,112559434,112576324,112576674,112556063,112568111,112564853,112568630,112571867,112558916,112556299,112575091,112564373,112566457,112575069,112575200,112565893,112556060,112575203,112575054,112569584,112559711,112554935,112568990,112567467,112556309,112565889,112556085,112553565…
	GO:0002376	immune system process	biological_process	0.00014167	0.013681	26	819	262	17836	112572727,112569427,112564358,112575579,112569804,112553479,112557912,112568054,112568217,112568218,112575094,112563082,112568216,112557375,112556329,112575214,112574294,112559222,112559711,112569076,112563062,112568907,112569012,112573947,112575683,112555509
	GO:0016482	cytoplasmic transport	biological_process	0.00015346	0.014427	27	819	277	17836	112576222,112556299,112575204,112575163,112575030,112557746,112574029,112575028,112565090,112575023,112556304,112575387,112555747,112568038,112575031,112575165,112574798,112575054,112575024,112573218,112572494,112556302,112576050,112559706,112575025,112553843,112556303
	GO:0006605	protein targeting	biological_process	0.00015574	0.014427	24	819	233	17836	112575028,112574029,112575030,112557746,112575163,112576222,112556054,112575031,112555747,112556304,112575387,112575023,112565090,112576050,112556302,112572494,112573218,112575024,112575054,112574798,112575165,112556303,112575025,112559706
	GO:0048584	positive regulation of response to stimulus	biological_process	0.0002276	0.020661	11	819	69	17836	112573947,112575683,112568217,112563062,112568907,112568216,112568218,112574294,112553479,112572727,112575214
	GO:0008289	lipid binding	molecular_function	0.00023646	0.021045	28	819	297	17836	112559029,112568162,112554100,112560073,112554590,112577442,112554668,112553633,112553635,112556311,112571693,112556296,112564373,112555747,112571767,112553628,112570622,112556300,112577441,112560064,112556308,112559070,112553634,112556299,112553637,112553632,112577119,112553631
	GO:0051234	establishment of localization	biological_process	0.0002452	0.021403	190	819	3346	17836	112571620,112553843,112557467,112568990,112576833,112555877,112575656,112553635,112575054,112575024,112554668,112559711,112554589,112556306,112571036,112565201,112562176,112576305,112553631,112567480,112556299,112567465,112576972,112573418,112574147,112570623,112564786,112566997,112569569,112565023,112576019,112575168,112555250,112575031,112563595,112556054,112568038,112568217,112564364,112557375…
	GO:0044765	single-organism transport	biological_process	0.00027371	0.023441	154	819	2626	17836	112553628,112568094,112575387,112559682,112571860,112575163,112569599,112566151,112556308,112576198,112553214,112559706,112564441,112556311,112568109,112568057,112556302,112573858,112575095,112568047,112555475,112574794,112555404,112557186,112559604,112575053,112573212,112554100,112557461,112575025,112574034,112557362,112553969,112574734,112559222,112556296,112574472,112556304,112556300,112564944…
	GO:0006810	transport	biological_process	0.00031377	0.026374	189	819	3341	17836	112555476,112575021,112567347,112568201,112559070,112553637,112575204,112558640,112574747,112574143,112575103,112575023,112567490,112572430,112575518,112572494,112560049,112557934,112574798,112574150,112577442,112574038,112573947,112555508,112563606,112553565,112574146,112565434,112568198,112557746,112566750,112574151,112575028,112553475,112571834,112563082,112575094,112564365,112577441,112555747…
	GO:0019799	tubulin N-acetyltransferase activity	molecular_function	0.0004031	0.0321	6	819	21	17836	112556062,112555204,112555517,112555514,112555203,112555516
	GO:0034212	peptide N-acetyltransferase activity	molecular_function	0.0004031	0.0321	6	819	21	17836	112555204,112556062,112555514,112555203,112555516,112555517
	GO:0071929	alpha-tubulin acetylation	biological_process	0.0004031	0.0321	6	819	21	17836	112555204,112556062,112555514,112555203,112555516,112555517
	GO:0017004	cytochrome complex assembly	biological_process	0.00041607	0.032561	10	819	62	17836	112568198,112568201,112556317,112568730,112568057,112563082,112558640,112563062,112573947,112576833
	GO:0051179	localization	biological_process	0.00042956	0.033047	198	819	3542	17836	112576019,112565023,112555250,112575168,112566997,112564786,112574147,112570623,112569569,112574144,112575030,112577119,112553632,112571230,112576097,112554151,112564811,112556547,112553634,112569804,112555804,112568217,112568038,112556054,112563595,112575031,112557375,112554924,112571615,112564364,112575214,112575656,112559711,112554668,112575054,112575024,112553635,112553843,112557467,112571620…
Significant GO classifications associated with co-location genes from differentially expressed lncRNAs in Con24 vs Con0 group	GO:0060589	nucleoside-triphosphatase regulator activity	molecular_function	17836	1.8156e-06	18	327	271	0.0082411	112575596,112575508,112556306,112575110,112576019,112555738,112556299,112556303,112563983,112564785,112566733,112556305,112555747,112556309,112575944,112565004,112556296,112556300
	GO:0005096	GTPase activator activity	molecular_function	17836	2.6584e-05	11	327	132	0.021857	112575596,112555747,112556309,112556305,112556306,112576019,112556299,112555738,112556296,112556303,112556300
	GO:0030695	GTPase regulator activity	molecular_function	17836	4.1569e-05	14	327	222	0.021857	112556296,112556300,112556303,112576019,112575110,112556299,112555738,112555747,112556305,112556309,112556306,112566733,112575596,112575508
	GO:0014065	phosphatidylinositol 3-kinase cascade	biological_process	17836	4.3338e-05	5	327	23	0.021857	112568218,112568216,112568907,112572727,112568217
	GO:0014066	regulation of phosphatidylinositol 3-kinase cascade	biological_process	17836	4.3338e-05	5	327	23	0.021857	112572727,112568217,112568907,112568218,112568216
	GO:0014068	positive regulation of phosphatidylinositol 3-kinase cascade	biological_process	17836	4.3338e-05	5	327	23	0.021857	112568217,112572727,112568907,112568218,112568216
	GO:0043548	phosphatidylinositol 3-kinase binding	molecular_function	17836	4.3338e-05	5	327	23	0.021857	112568217,112572727,112568907,112568216,112568218
	GO:0048015	phosphatidylinositol-mediated signaling	biological_process	17836	4.3338e-05	5	327	23	0.021857	112568907,112568217,112572727,112568216,112568218
	GO:0048017	inositol lipid-mediated signaling	biological_process	17836	4.3338e-05	5	327	23	0.021857	112572727,112568217,112568907,112568218,112568216
	GO:0042470	melanosome	cellular_component	17836	6.4244e-05	6	327	38	0.026509	112568198,112569699,112574230,112571625,112568602,112571624
	GO:0048770	pigment granule	cellular_component	17836	6.4244e-05	6	327	38	0.026509	112571624,112568602,112571625,112574230,112568198,112569699
	GO:0008047	enzyme activator activity	molecular_function	17836	0.00010458	12	327	180	0.039556	112556300,112556303,112556296,112556299,112555738,112576019,112570074,112556305,112555747,112556309,112556306,112575596
Significant GO classifications associated with co-location genes from differentially expressed lncRNAs in Ca24 vs Ca0 group	GO:0005524	ATP binding	molecular_function	2.097e-11	4.8938e-08	76	362	1715	17836	112556701,112575183,112557458,112575607,112575606,112575603,112575175,112564807,112573276,112576219,112555555,112555545,112557462,112575157,112575283,112567886,112575168,112575160,112575933,112575710,112557460,112564709,112575471,112556436,112575170,112575205,112575156,112576222,112575602,112574926,112574745,112575167,112568037,112575159,112575676,112575171,112575180,112563103,112557467,112575828…
	GO:0032559	adenyl ribonucleotide binding	molecular_function	2.1563e-11	4.8938e-08	76	362	1716	17836	112556701,112575606,112575603,112557458,112575607,112575183,112555545,112555555,112576219,112575175,112564807,112573276,112567886,112575283,112557462,112575157,112564709,112557460,112575710,112575933,112575160,112575168,112575205,112576222,112575156,112575170,112575471,112556436,112575167,112574926,112574745,112575602,112568037,112575159,112557467,112575828,112575171,112563103,112575180,112575676…
	GO:0030554	adenyl nucleotide binding	molecular_function	3.7292e-11	5.6423e-08	76	362	1736	17836	112568448,112575719,112575590,112557463,112575054,112565320,112561125,112556668,112564056,112557478,112564207,112576006,112574757,112574759,112565023,112567882,112567884,112567881,112575053,112575162,112564294,112575712,112574697,112569753,112575180,112563103,112575171,112575676,112575828,112557467,112559517,112564809,112575608,112565434,112576110,112575173,112575163,112556188,112554850,112575178…
	GO:0003950	NAD+ ADP-ribosyltransferase activity	molecular_function	5.3974e-11	6.1247e-08	14	362	67	17836	112564204,112564356,112564224,112564358,112564213,112564361,112564208,112563909,112564203,112556702,112564373,112564357,112564215,112556701
	GO:0032553	ribonucleotide binding	molecular_function	6.8979e-10	4.1718e-07	79	362	1959	17836	112557462,112575157,112575283,112567886,112563909,112573276,112575175,112564807,112576219,112555545,112555555,112575183,112575607,112557458,112575603,112575606,112556701,112575159,112568037,112575602,112575165,112574926,112574745,112575167,112575471,112556436,112575170,112575205,112575156,112576222,112575160,112575168,112575933,112575710,112564709,112557460,112563912,112575196,112575178,112575941…
	GO:0035639	purine ribonucleoside triphosphate binding	molecular_function	9.4257e-10	4.1718e-07	78	362	1936	17836	112574697,112569753,112575712,112567884,112567882,112575053,112567881,112575162,112564294,112574759,112565023,112576006,112574757,112564056,112556668,112564207,112557478,112557463,112565320,112575054,112561125,112568448,112575719,112575590,112575941,112575178,112575196,112554850,112556188,112575163,112565434,112576110,112575173,112564809,112559517,112575608,112575828,112557467,112563103,112575180…
	GO:0001883	purine nucleoside binding	molecular_function	9.6498e-10	4.1718e-07	78	362	1937	17836	112565023,112574759,112575162,112567881,112575053,112567882,112567884,112564294,112575712,112569753,112574697,112575719,112568448,112575590,112557463,112565320,112575054,112561125,112556668,112564056,112557478,112564207,112574757,112576006,112575163,112554850,112556188,112575178,112575196,112575941,112575171,112575180,112563103,112575676,112557467,112575828,112564809,112559517,112575608,112576110…
	GO:0032549	ribonucleoside binding	molecular_function	9.6498e-10	4.1718e-07	78	362	1937	17836	112576222,112575205,112575156,112575471,112556436,112575170,112575710,112557460,112564709,112575160,112575168,112575933,112568037,112575159,112574926,112574745,112575167,112575602,112575165,112575606,112575603,112575183,112557458,112575607,112556701,112563909,112567886,112557462,112575157,112575283,112576219,112555545,112555555,112564807,112575175,112573276,112574757,112576006,112557478,112564207…
	GO:0032550	purine ribonucleoside binding	molecular_function	9.6498e-10	4.1718e-07	78	362	1937	17836	112575163,112556188,112554850,112575178,112575196,112575941,112563103,112575180,112575171,112575676,112575828,112557467,112559517,112564809,112575608,112565434,112576110,112575173,112574759,112565023,112567884,112567882,112575053,112567881,112575162,112564294,112575712,112574697,112569753,112575719,112568448,112575590,112565320,112557463,112575054,112561125,112564056,112556668,112557478,112564207…
	GO:0001882	nucleoside binding	molecular_function	1.0108e-09	4.1718e-07	78	362	1939	17836	112575167,112574926,112574745,112575165,112575602,112568037,112575159,112557460,112564709,112575710,112575933,112575168,112575160,112576222,112575205,112575156,112575170,112575471,112556436,112555555,112555545,112576219,112573276,112575175,112564807,112563909,112567886,112575283,112575157,112557462,112556701,112575603,112575606,112575607,112557458,112575183,112567884,112567882,112575053,112567881…
	GO:0032555	purine ribonucleotide binding	molecular_function	1.011e-09	4.1718e-07	78	362	1939	17836	112575163,112554850,112556188,112575178,112575196,112575941,112575171,112575180,112563103,112575676,112557467,112575828,112559517,112564809,112575608,112576110,112565434,112575173,112565023,112574759,112575053,112575162,112567881,112567882,112567884,112564294,112575712,112569753,112574697,112568448,112575719,112575590,112557463,112565320,112575054,112561125,112556668,112564056,112564207,112557478…
	GO:0017076	purine nucleotide binding	molecular_function	1.7156e-09	6.4893e-07	78	362	1962	17836	112575165,112575602,112575167,112574926,112574745,112575159,112568037,112575933,112575160,112575168,112557460,112564709,112575710,112575170,112575471,112556436,112576222,112575205,112575156,112573276,112564807,112575175,112555545,112555555,112576219,112575283,112557462,112575157,112563909,112567886,112556701,112575607,112557458,112575183,112575603,112575606,112574759,112565023,112567882,112567884…
	GO:0016763	transferase activity, transferring pentosyl groups	molecular_function	8.0048e-09	2.7949e-06	15	362	112	17836	112565023,112575162,112564364,112567884,112567882,112575712,112569753,112574697,112575590,112574782,112575613,112569760,112564786,112563872,112564365,112557478,112554896,112564056,112568358,112567885,112569756,112574757,112575150,112564787,112556188,112554850,112569752,112568733,112575941,112575676,112575171,112563103,112575180,112567880,112557467,112575828,112564808,112564295,112575608,112564809…
	GO:1901363	heterocyclic compound binding	molecular_function	9.1575e-09	2.8483e-06	152	362	5093	17836	112565023,112575162,112564364,112567884,112567882,112575712,112569753,112574697,112575590,112574782,112575613,112569760,112564786,112563872,112564365,112557478,112554896,112564056,112568358,112567885,112569756,112574757,112575150,112564787,112556188,112554850,112569752,112568733,112575941,112575676,112575171,112563103,112575180,112567880,112557467,112575828,112564808,112564295,112575608,112564809…
	GO:0097159	organic cyclic compound binding	molecular_function	9.4126e-09	2.8483e-06	152	362	5095	17836	112575283,112575157,112570331,112560586,112564219,112573276,112555545,112560585,112575183,112557235,112575606,112575594,112575717,112564357,112569755,112575723,112563572,112564356,112575159,112564211,112567475,112575165,112564373,112554582,112575167,112565168,112574926,112574745,112567892,112575170,112562513,112573277,112556436,112575471,112564358,112575205,112576222,112575933,112567473,112555409…
	GO:0036094	small molecule binding	molecular_function	1.8784e-08	5.3289e-06	85	362	2341	17836	112575168,112575160,112575933,112575710,112555409,112557460,112564709,112556436,112575471,112575170,112575205,112576222,112575156,112575602,112575165,112574926,112574745,112575167,112575159,112568037,112556701,112575183,112557235,112557458,112575607,112575606,112575603,112564807,112575175,112573276,112576219,112555545,112555555,112557462,112575157,112575283,112563909,112567886,112575590,112575719…
	GO:0043168	anion binding	molecular_function	2.6179e-08	6.9898e-06	84	362	2320	17836	112563912,112575148,112575196,112575178,112575941,112575163,112556188,112554850,112575608,112559517,112564809,112575173,112565434,112576110,112575676,112575180,112563103,112575171,112569509,112567889,112575828,112557467,112575712,112574697,112569753,112574759,112565023,112564294,112567884,112567882,112575162,112567881,112575053,112564207,112557478,112556668,112564056,112576006,112574757,112575590…
	GO:0000166	nucleotide binding	molecular_function	3.5935e-08	8.5846e-06	83	362	2298	17836	112575676,112575171,112563103,112575180,112567889,112557467,112575828,112575608,112564809,112559517,112575173,112576110,112565434,112575163,112554850,112556188,112575196,112575148,112563912,112575178,112575941,112575590,112575719,112568448,112561125,112575054,112557463,112565320,112564207,112557478,112564056,112556668,112574757,112576006,112565023,112574759,112564294,112575053,112567881,112575162…
	GO:1901265	nucleoside phosphate binding	molecular_function	3.5935e-08	8.5846e-06	83	362	2298	17836	112575170,112556436,112575471,112576222,112575205,112575156,112575933,112575168,112575160,112557460,112564709,112575710,112555409,112575159,112568037,112575165,112575602,112575167,112574926,112574745,112557458,112575607,112557235,112575183,112575606,112575603,112556701,112575283,112557462,112575157,112567886,112563909,112564807,112575175,112573276,112555555,112555545,112576219,112564056,112556668…
	GO:0008168	methyltransferase activity	molecular_function	1.3216e-05	0.0029994	22	362	384	17836	112574918,112574935,112575794,112574924,112574919,112574925,112574930,112575165,112575792,112571025,112575896,112575793,112574923,112574927,112574929,112575111,112574921,112564056,112575744,112556394,112565320,112574917
	GO:0016741	transferase activity, transferring one-carbon groups	molecular_function	2.2011e-05	0.0047576	22	362	397	17836	112575794,112574935,112574924,112574918,112575792,112575165,112574930,112574925,112574919,112564056,112574921,112574929,112575111,112574927,112575793,112574923,112575896,112571025,112574917,112565320,112556394,112575744
	GO:0003723	RNA binding	molecular_function	5.4892e-05	0.011325	33	362	780	17836	112567472,112564219,112575283,112563572,112575166,112575723,112563103,112567880,112575594,112575717,112576110,112564203,112575608,112563918,112556669,112565168,112575602,112575422,112575165,112554582,112567473,112565320,112575508,112564365,112574695,112575613,112564786,112556524,112575150,112564358,112575471,112567892,112573277
	GO:0005488	binding	molecular_function	0.00015121	0.02984	257	362	11056	17836	112567476,112575156,112558579,112575168,112575160,112564810,112575049,112573585,112575607,112557725,112564441,112575603,112556701,112570256,112575166,112576308,112575595,112557462,112564220,112574746,112564785,112567886,112563909,112575175,112555555,112556668,112569759,112573323,112568041,112556524,112575719,112562334,112558980,112575161,112556392,112575508,112575054,112565320,112561125,112560582…
	GO:0016887	ATPase activity	molecular_function	0.00023631	0.044691	25	362	567	17836	112576219,112577224,112554850,112555555,112575053,112565023,112575163,112575283,112575710,112575054,112557463,112557460,112575168,112575676,112575933,112568448,112575173,112576006,112575205,112575156,112576222,112556436,112575608,112564809,112557458
